# Supplementary material for: MicroRNAs as potential indicators of the development and progression of uterine leiomyoma
Source: PLoS One. 2022 May 31;17(5):e0268793. doi: 10.1371/journal.pone.0268793 (PMC9154092; doi:10.1371/journal.pone.0268793)
Supplement: S1 Data — (XLSX) [file pone.0268793.s008.xlsx]

## Sheet: data3
ProbeID	Test/Control.fc	Test/Control.volume	Test/Control.stat_results	Test/Control.raw.pval	Test/Control.bh.pval	Test/Control.fc.sd	Control.mean	Test.mean	Control.sd	Test.sd	N_MN2	N_MN3	N_MN4	N_MN7	N_MN8	N_MN9	N_MT1	N_MT2	N_MT3	N_MT4	N_MT5	N_MT7	N_MT8	N_MT9	N_MT20	N_MT21	190726_3_N2_(miRNA-4_0).CEL	190726_5_N3_(miRNA-4_0).CEL	190726_7_N4_(miRNA-4_0).CEL	190726_13_N7_(miRNA-4_0).CEL	190726_15_N8_(miRNA-4_0).CEL	190726_17_N9_(miRNA-4_0).CEL	190726_2_T1_(miRNA-4_0).CEL	190726_4_T2_(miRNA-4_0).CEL	190726_6_T3_(miRNA-4_0).CEL	190726_8_T4_(miRNA-4_0).CEL	190726_10_T5_(miRNA-4_0).CEL	190726_14_T7_(miRNA-4_0).CEL	190726_16_T8_(miRNA-4_0).CEL	190726_18_T9_(miRNA-4_0).CEL	190726_1_N1_(miRNA-4_0).CEL	190726_9_N5_(miRNA-4_0).CEL	190726_3_N2_(miRNA-4_0)-Detection	190726_5_N3_(miRNA-4_0)-Detection	190726_7_N4_(miRNA-4_0)-Detection	190726_13_N7_(miRNA-4_0)-Detection	190726_15_N8_(miRNA-4_0)-Detection	190726_17_N9_(miRNA-4_0)-Detection	190726_2_T1_(miRNA-4_0)-Detection
20500115	3.82684	12.8127	7.71879	5.93354e-06	0.000455811	0.768818	11.8811	13.8173	0.239086	0.730697	12.1116	12.0985	11.9654	11.9403	11.585	11.5859	13.5383	13.647	14.49	14.5156	14.5532	13.2664	14.2026	14.4117	12.4317	13.1162	12.1116	12.0985	11.9654	11.9403	11.585	11.5859	13.5383	13.647	14.49	14.5156	14.5532	13.2664	14.2026	14.4117	12.4317	13.1162	P	P	P	P	P	P	P
20500117	3.48583	12.6794	8.00178	2.72107e-06	0.000266916	0.683159	11.8106	13.6121	0.245453	0.637541	12.0512	12.0139	11.8808	11.9037	11.5528	11.4614	13.4764	13.4173	14.1613	14.0428	14.3386	13.2002	13.9577	14.1859	12.358	12.983	12.0512	12.0139	11.8808	11.9037	11.5528	11.4614	13.4764	13.4173	14.1613	14.0428	14.3386	13.2002	13.9577	14.1859	12.358	12.983	P	P	P	P	P	P	P
20500123	3.66446	9.75194	6.32024	0.000178825	0.00512558	0.785577	8.86004	10.7336	0.62649	0.473964	9.62793	8.79672	9.58058	8.10221	8.68865	8.36413	10.7115	10.4144	10.334	9.85152	10.6937	11.2847	11.3381	11.2828	10.648	10.7777	9.62793	8.79672	9.58058	8.10221	8.68865	8.36413	10.7115	10.4144	10.334	9.85152	10.6937	11.2847	11.3381	11.2828	10.648	10.7777	P	P	P	P	P	P	P
20500126	12.2687	5.52906	3.41727	0.0169524	0.120019	2.62198	4.00885	7.62576	2.54788	0.618909	3.33838	5.83013	2.37883	1.00979	3.40368	8.09228	8.60374	7.96273	7.26767	6.73601	8.23772	7.30632	7.24132	8.34388	7.47553	7.08266	3.33838	5.83013	2.37883	1.00979	3.40368	8.09228	8.60374	7.96273	7.26767	6.73601	8.23772	7.30632	7.24132	8.34388	7.47553	7.08266	P	P	P	P	P	P	P
20500137	4.24611	7.64937	2.79047	0.0357257	0.194192	1.85132	6.67709	8.76323	1.80067	0.430082	9.0608	7.73158	7.61715	6.4129	4.59099	4.64912	9.17283	8.7385	8.17957	8.72733	8.84247	8.38728	8.16207	9.42504	9.21837	8.77885	9.0608	7.73158	7.61715	6.4129	4.59099	4.64912	9.17283	8.7385	8.17957	8.72733	8.84247	8.38728	8.16207	9.42504	9.21837	8.77885	P	P	P	P	P	P	P
20500141	5.20691	8.46056	3.80441	0.0080899	0.0762115	1.59015	7.35365	9.73408	1.44211	0.669993	8.57883	7.52548	8.1962	4.58959	8.05202	7.17979	9.48945	9.46901	8.85658	9.68024	10.2606	10.8715	9.3571	10.6026	9.83213	8.92164	8.57883	7.52548	8.1962	4.58959	8.05202	7.17979	9.48945	9.46901	8.85658	9.68024	10.2606	10.8715	9.3571	10.6026	9.83213	8.92164	P	P	P	P	P	P	P
20500158	10.5328	8.15036	3.6267	0.0143108	0.109277	2.30615	6.62703	10.0239	2.27623	0.370316	9.13533	8.43267	8.15637	3.58714	4.57539	5.8753	10.5128	10.2536	9.99605	10.5321	10.1253	9.67969	9.73439	10.2049	9.79777	9.4019	9.13533	8.43267	8.15637	3.58714	4.57539	5.8753	10.5128	10.2536	9.99605	10.5321	10.1253	9.67969	9.73439	10.2049	9.79777	9.4019	P	P	P	P	P	P	P
20500159	21.7397	6.28082	3.37125	0.0191548	0.128694	3.24029	4.44086	8.88312	3.20864	0.451803	7.90974	7.16918	6.98311	1.71139	1.31987	1.55185	8.97461	8.80591	9.09232	9.67304	9.48314	8.70749	8.51648	8.91469	8.43355	8.22993	7.90974	7.16918	6.98311	1.71139	1.31987	1.55185	8.97461	8.80591	9.09232	9.67304	9.48314	8.70749	8.51648	8.91469	8.43355	8.22993	P	P	P	P	P	P	P
20500162	4.03233	7.77317	2.70642	0.0392279	0.205351	1.84365	6.83217	8.84378	1.78558	0.459041	8.89106	7.52058	7.58445	4.647	4.59005	7.75987	9.20969	8.21894	8.37454	8.19473	8.94776	9.45656	8.77645	9.12421	9.35132	8.78363	8.89106	7.52058	7.58445	4.647	4.59005	7.75987	9.20969	8.21894	8.37454	8.19473	8.94776	9.45656	8.77645	9.12421	9.35132	8.78363	P	P	P	P	P	P	P
20500171	5.80907	9.96775	3.49153	0.0151388	0.1125	1.8061	8.77907	11.3174	1.74205	0.476688	10.2167	9.77454	9.86337	9.46911	7.57332	5.77736	10.9817	11.2734	11.8703	11.7949	11.849	10.7954	11.5823	11.2775	10.44	11.3095	10.2167	9.77454	9.86337	9.46911	7.57332	5.77736	10.9817	11.2734	11.8703	11.7949	11.849	10.7954	11.5823	11.2775	10.44	11.3095	P	P	P	P	P	P	P
20500173	13.0285	7.56166	4.24115	0.00772151	0.0737011	2.14789	5.9333	9.63691	2.12565	0.308297	7.99687	7.77156	7.31938	5.74348	3.41701	3.35153	9.94066	9.47761	10.0169	9.90129	9.86428	9.51246	9.63721	9.65636	9.03887	9.32342	7.99687	7.77156	7.31938	5.74348	3.41701	3.35153	9.94066	9.47761	10.0169	9.90129	9.86428	9.51246	9.63721	9.65636	9.03887	9.32342	P	P	P	P	P	P	P
20500183	3.29078	9.78586	5.14309	0.0014326	0.0226096	0.859051	8.9643	10.6827	0.753414	0.412718	9.68904	9.13671	8.98722	9.62366	8.72256	7.62659	10.5886	10.3613	10.4674	11.0889	11.5289	10.6937	10.5076	10.952	10.0682	10.5708	9.68904	9.13671	8.98722	9.62366	8.72256	7.62659	10.5886	10.3613	10.4674	11.0889	11.5289	10.6937	10.5076	10.952	10.0682	10.5708	P	P	P	P	P	P	P
20500399	4.33817	8.7644	3.50086	0.0124081	0.0998917	1.52944	7.76955	9.88664	1.40597	0.602006	9.05957	8.40903	8.18591	8.94043	6.2145	5.80786	9.64944	9.7578	10.4914	10.5095	10.6638	9.43619	9.59952	10.4647	8.90419	9.38998	9.05957	8.40903	8.18591	8.94043	6.2145	5.80786	9.64944	9.7578	10.4914	10.5095	10.6638	9.43619	9.59952	10.4647	8.90419	9.38998	P	P	P	P	P	P	P
20500400	3.09454	10.3353	4.41274	0.00419587	0.0475184	0.935475	9.55253	11.1823	0.856341	0.376554	10.3299	10.0642	9.94306	9.80185	9.19038	7.98579	11.3219	10.9293	11.3646	11.4528	11.8246	10.8863	11.0778	11.5351	10.6315	10.7985	10.3299	10.0642	9.94306	9.80185	9.19038	7.98579	11.3219	10.9293	11.3646	11.4528	11.8246	10.8863	11.0778	11.5351	10.6315	10.7985	P	P	P	P	P	P	P
20500422	7.23912	7.90198	2.74645	0.0392265	0.205351	2.55953	6.60205	9.45786	2.52817	0.399434	8.41256	7.41109	8.05955	8.92266	3.56312	3.24331	9.33605	8.67209	9.73344	9.85891	10.0291	9.07709	9.54069	9.5935	9.20378	9.53402	8.41256	7.41109	8.05955	8.92266	3.56312	3.24331	9.33605	8.67209	9.73344	9.85891	10.0291	9.07709	9.54069	9.5935	9.20378	9.53402	P	P	P	P	P	P	P
20500424	12.4595	6.89402	3.91344	0.0106413	0.0901047	2.28864	5.31052	8.94969	2.2615	0.351351	8.1006	6.87881	6.50646	4.75377	3.5533	2.07017	8.93356	8.44982	8.70766	8.84442	9.52322	9.57438	8.77938	8.87601	8.77481	9.03364	8.1006	6.87881	6.50646	4.75377	3.5533	2.07017	8.93356	8.44982	8.70766	8.84442	9.52322	9.57438	8.77938	8.87601	8.77481	9.03364	P	P	P	P	P	P	P
20500440	4.9624	9.00141	2.80531	0.0353999	0.193722	2.03732	7.91975	10.2308	1.98843	0.443668	9.75849	9.08161	9.31614	6.51521	8.2454	4.60167	10.6035	9.61113	10.1727	9.49046	10.625	10.0803	10.5905	10.1771	10.1153	10.842	9.75849	9.08161	9.31614	6.51521	8.2454	4.60167	10.6035	9.61113	10.1727	9.49046	10.625	10.0803	10.5905	10.1771	10.1153	10.842	P	P	P	P	P	P	P
20500444	61.0454	6.55375	5.15291	0.00279368	0.0363378	2.8603	4.22772	10.1595	2.75781	0.75883	6.41903	7.2348	6.06867	1.44036	3.5133	0.69017	10.2445	9.68566	10.7543	10.7962	11.1218	9.30627	10.3779	10.6853	8.6889	9.93449	6.41903	7.2348	6.06867	1.44036	3.5133	0.69017	10.2445	9.68566	10.7543	10.7962	11.1218	9.30627	10.3779	10.6853	8.6889	9.93449	P	P	P	P	P	P	P
20500458	3.09454	10.3353	4.41274	0.00419587	0.0475184	0.935475	9.55253	11.1823	0.856341	0.376554	10.3299	10.0642	9.94306	9.80185	9.19038	7.98579	11.3219	10.9293	11.3646	11.4528	11.8246	10.8863	11.0778	11.5351	10.6315	10.7985	10.3299	10.0642	9.94306	9.80185	9.19038	7.98579	11.3219	10.9293	11.3646	11.4528	11.8246	10.8863	11.0778	11.5351	10.6315	10.7985	P	P	P	P	P	P	P
20500484	9.74439	8.76963	3.73538	0.0120827	0.0980145	2.17539	7.27979	10.5644	2.12117	0.482645	8.93503	7.84731	8.73709	8.97359	4.55325	4.63247	10.3601	10.3846	10.9896	11.2563	11.0733	10.2081	10.4679	10.8736	9.64865	10.3815	8.93503	7.84731	8.73709	8.97359	4.55325	4.63247	10.3601	10.3846	10.9896	11.2563	11.0733	10.2081	10.4679	10.8736	9.64865	10.3815	P	P	P	P	P	P	P
20500486	4.80376	9.40481	3.44187	0.0142792	0.109166	1.65294	8.34062	10.6048	1.54686	0.582608	9.34018	9.05483	8.87224	9.47165	5.38893	7.91589	10.2524	10.6205	11.0315	11.3291	11.2701	10.1095	10.4178	10.9331	9.42574	10.658	9.34018	9.05483	8.87224	9.47165	5.38893	7.91589	10.2524	10.6205	11.0315	11.3291	11.2701	10.1095	10.4178	10.9331	9.42574	10.658	P	P	P	P	P	P	P
20500713	13.8577	7.83359	3.49921	0.0167793	0.119137	2.66309	6.16353	9.95615	2.64252	0.330322	8.26306	7.23787	8.04405	3.31337	7.82397	2.29888	10.0289	9.88565	9.75528	9.50093	10.4337	10.1678	10.2171	10.3431	9.61538	9.61363	8.26306	7.23787	8.04405	3.31337	7.82397	2.29888	10.0289	9.88565	9.75528	9.50093	10.4337	10.1678	10.2171	10.3431	9.61538	9.61363	P	P	P	P	P	P	P
20500715	5.17828	9.58493	7.68239	0.000188217	0.0052443	0.785957	8.47182	10.8443	0.709895	0.337309	9.31845	9.08495	8.83984	8.20509	7.72285	7.65972	10.8332	10.6553	10.9923	10.7141	11.4838	10.9331	10.9829	11.1027	10.4027	10.3428	9.31845	9.08495	8.83984	8.20509	7.72285	7.65972	10.8332	10.6553	10.9923	10.7141	11.4838	10.9331	10.9829	11.1027	10.4027	10.3428	P	P	P	P	P	P	P
20500718	11.0793	8.25942	4.50096	0.00468716	0.0518842	1.92763	6.70477	10.1746	1.82776	0.612419	7.77107	6.05402	6.95794	7.50689	8.5533	3.38537	10.2632	9.4421	9.87464	10.8049	10.9393	10.2829	10.6707	10.6833	9.4885	9.29608	7.77107	6.05402	6.95794	7.50689	8.5533	3.38537	10.2632	9.4421	9.87464	10.8049	10.9393	10.2829	10.6707	10.6833	9.4885	9.29608	P	P	P	P	P	P	P
20500724	18.6652	5.89625	4.21736	0.00731504	0.0707749	2.47664	4.15166	8.37394	2.41544	0.547158	7.11029	4.60678	6.54724	3.50601	0.96823	2.17142	8.01144	7.48403	8.35199	8.6811	9.51999	8.58755	7.84374	8.47394	8.28016	8.50544	7.11029	4.60678	6.54724	3.50601	0.96823	2.17142	8.01144	7.48403	8.35199	8.6811	9.51999	8.58755	7.84374	8.47394	8.28016	8.50544	P	P	P	P	P	P	P
20500735	3.80137	8.46245	5.65349	0.00159336	0.0247184	0.851738	7.55384	9.48035	0.808479	0.267993	8.73634	6.80991	7.90797	7.99928	7.27098	6.59853	9.00909	9.3388	9.7035	9.56383	9.97669	9.45701	9.29713	9.646	9.28646	9.52502	8.73634	6.80991	7.90797	7.99928	7.27098	6.59853	9.00909	9.3388	9.7035	9.56383	9.97669	9.45701	9.29713	9.646	9.28646	9.52502	P	P	P	P	P	P	P
20500751	8.08601	4.70114	3.61755	0.0100783	0.0872694	2.12014	3.42928	6.44471	1.91826	0.902912	3.28073	5.43968	5.92593	2.5037	2.53515	0.89049	6.26102	6.6859	6.9122	6.51988	7.00661	6.34529	6.34607	7.25111	7.05421	4.06479	3.28073	5.43968	5.92593	2.5037	2.53515	0.89049	6.26102	6.6859	6.9122	6.51988	7.00661	6.34529	6.34607	7.25111	7.05421	4.06479	P	P	P	P	P	P	P
20500758	10.0704	7.59476	2.83563	0.0358389	0.194641	2.88527	6.10932	9.44137	2.86785	0.316584	8.50992	9.04303	8.03692	3.51478	5.42089	2.13038	8.80581	9.19487	9.6937	9.56093	9.84604	9.52275	9.55528	9.59903	9.56314	9.07215	8.50992	9.04303	8.03692	3.51478	5.42089	2.13038	8.80581	9.19487	9.6937	9.56093	9.84604	9.52275	9.55528	9.59903	9.56314	9.07215	P	P	P	P	P	P	P
20500761	4.0189	10.2116	3.40988	0.0168648	0.11961	1.45995	9.25737	11.2642	1.41359	0.364998	10.2836	10.1679	9.38559	10.1274	9.02037	6.55935	11.4621	10.9479	11.7121	11.5106	11.5775	10.7237	11.3049	11.6087	10.8012	10.9932	10.2836	10.1679	9.38559	10.1274	9.02037	6.55935	11.4621	10.9479	11.7121	11.5106	11.5775	10.7237	11.3049	11.6087	10.8012	10.9932	P	P	P	P	P	P	P
20500771	35.977	5.57154	3.8856	0.0103921	0.0888209	3.28842	3.55729	8.7263	3.21321	0.699279	7.75151	7.34037	3.18449	1.00936	0.63837	1.41967	8.58494	8.8591	9.43538	9.28817	8.9655	8.42513	9.26317	9.32421	7.44798	7.66939	7.75151	7.34037	3.18449	1.00936	0.63837	1.41967	8.58494	8.8591	9.43538	9.28817	8.9655	8.42513	9.26317	9.32421	7.44798	7.66939	P	P	P	P	P	P	P
20500787	13.0186	7.35425	3.67972	0.0134688	0.105113	2.47836	5.73243	9.43493	2.44396	0.411467	8.06626	7.18098	6.61518	1.28602	6.55739	4.68873	10.0577	9.66366	9.33176	9.2375	8.92033	9.04144	10.0052	9.70979	9.40833	8.97357	8.06626	7.18098	6.61518	1.28602	6.55739	4.68873	10.0577	9.66366	9.33176	9.2375	8.92033	9.04144	10.0052	9.70979	9.40833	8.97357	P	P	P	P	P	P	P
20501176	4.83713	9.39497	2.71643	0.0386839	0.203842	2.07706	8.32645	10.6006	2.01046	0.521758	9.64103	10.1612	9.0314	8.96565	7.51397	4.64547	10.4947	10.2193	11.2256	11.3415	11.1106	9.71997	10.5097	10.7787	10.0782	10.5278	9.64103	10.1612	9.0314	8.96565	7.51397	4.64547	10.4947	10.2193	11.2256	11.3415	11.1106	9.71997	10.5097	10.7787	10.0782	10.5278	P	P	P	P	P	P	P
20501243	11.8453	7.47124	3.03754	0.0264173	0.159553	2.90819	5.89795	9.4642	2.82662	0.683971	7.86341	7.91796	6.5465	8.3823	2.53516	2.14237	8.65111	9.52499	9.20204	10.4062	10.0271	10.067	8.85749	10.0016	8.34888	9.55552	7.86341	7.91796	6.5465	8.3823	2.53516	2.14237	8.65111	9.52499	9.20204	10.4062	10.0271	10.067	8.85749	10.0016	8.34888	9.55552	P	P	P	P	P	P	P
20501280	4.06403	10.0996	3.66579	0.011656	0.0963867	1.37895	9.1387	11.1616	1.3098	0.431177	9.88973	9.67676	9.98305	9.30797	9.459	6.51569	11.1223	11.3613	11.4392	11.722	11.5087	10.4033	11.2058	11.4541	10.575	10.8244	9.88973	9.67676	9.98305	9.30797	9.459	6.51569	11.1223	11.3613	11.4392	11.722	11.5087	10.4033	11.2058	11.4541	10.575	10.8244	P	P	P	P	P	P	P
20501287	14.6205	6.34369	3.68266	0.0140694	0.108789	2.57718	4.69727	8.56719	2.56933	0.200974	7.56425	6.40283	6.31245	1.32846	1.88281	4.6928	8.68653	8.53629	8.70188	8.77717	8.7223	8.40753	8.70078	8.63394	8.3435	8.16198	7.56425	6.40283	6.31245	1.32846	1.88281	4.6928	8.68653	8.53629	8.70188	8.77717	8.7223	8.40753	8.70078	8.63394	8.3435	8.16198	P	P	P	P	P	P	P
20501293	6.47596	5.75321	2.84505	0.0342327	0.189633	2.3377	4.56137	7.25646	2.29418	0.44897	7.30957	5.6964	6.66615	1.81085	2.59683	3.2884	6.91575	6.94079	7.01274	6.68741	7.82123	7.80757	7.04181	6.90495	7.70567	7.72668	7.30957	5.6964	6.66615	1.81085	2.59683	3.2884	6.91575	6.94079	7.01274	6.68741	7.82123	7.80757	7.04181	6.90495	7.70567	7.72668	P	P	P	P	P	P	P
20502123	16.4816	6.1108	5.34021	0.00279128	0.0363378	1.86466	4.41506	8.45785	1.83885	0.309131	5.46642	6.05912	5.87791	1.71671	2.54232	4.82789	8.29681	8.84226	8.74143	8.36294	8.5888	8.39156	8.7986	8.15575	7.85723	8.5431	5.46642	6.05912	5.87791	1.71671	2.54232	4.82789	8.29681	8.84226	8.74143	8.36294	8.5888	8.39156	8.7986	8.15575	7.85723	8.5431	P	P	P	P	P	P	P
20503809	5.83404	8.08647	2.57916	0.0488573	0.234928	2.42199	6.91369	9.45819	2.40842	0.255982	8.9357	7.71164	8.35783	8.65155	4.67423	3.1512	9.04985	9.90913	9.41276	9.42477	9.67073	9.51299	9.32547	9.60138	9.11268	9.56212	8.9357	7.71164	8.35783	8.65155	4.67423	3.1512	9.04985	9.90913	9.41276	9.42477	9.67073	9.51299	9.32547	9.60138	9.11268	9.56212	P	P	P	P	P	P	P
20504561	17.0571	6.2374	4.09082	0.0093885	0.0836946	2.45143	4.51829	8.61059	2.4488	0.113438	7.56084	5.72656	6.02058	4.58428	1.80109	1.41641	8.66281	8.60071	8.56452	8.56993	8.71309	8.58571	8.73207	8.59984	8.34776	8.72948	7.56084	5.72656	6.02058	4.58428	1.80109	1.41641	8.66281	8.60071	8.56452	8.56993	8.71309	8.58571	8.73207	8.59984	8.34776	8.72948	P	P	P	P	P	P	P
20505791	5.29914	4.78259	5.72026	0.00127171	0.020982	1.0592	3.72866	6.13442	0.985041	0.38936	4.1027	5.06027	3.00698	2.42238	4.46398	3.31568	5.93669	6.09503	5.95037	5.61121	5.74684	6.92606	6.53112	6.31691	6.2696	5.96041	4.1027	5.06027	3.00698	2.42238	4.46398	3.31568	5.93669	6.09503	5.95037	5.61121	5.74684	6.92606	6.53112	6.31691	6.2696	5.96041	P	P	P	P	P	P	P
20515550	-4.8195	8.11134	-5.60116	7.06271e-05	0.00255863	1.16648	9.32473	7.05584	0.648263	0.969762	9.57268	8.79671	9.66669	8.27101	9.67601	9.96526	7.01127	7.71936	6.45082	6.22782	5.80964	7.23282	7.18303	5.97715	8.77968	8.16684	9.57268	8.79671	9.66669	8.27101	9.67601	9.96526	7.01127	7.71936	6.45082	6.22782	5.80964	7.23282	7.18303	5.97715	8.77968	8.16684	P	P	P	P	P	P	P
20515627	5.7425	7.17873	7.561	0.000115463	0.00369907	0.863333	6.02777	8.54945	0.74191	0.441491	6.854	4.83562	6.17164	5.54244	6.11518	6.64776	7.89246	8.67421	8.65955	8.73281	8.75933	9.43084	8.76848	8.25098	8.21058	8.11529	6.854	4.83562	6.17164	5.54244	6.11518	6.64776	7.89246	8.67421	8.65955	8.73281	8.75933	9.43084	8.76848	8.25098	8.21058	8.11529	P	P	P	P	P	P	P
20517680	-6.08795	9.54068	-5.86102	6.79615e-05	0.00251932	1.35334	10.9322	8.32626	0.466985	1.27022	11.19	10.383	11.1162	10.2945	11.3501	11.2595	8.2803	9.19975	7.42391	6.80618	6.84143	8.16899	8.4944	7.53278	10.6348	9.88005	11.19	10.383	11.1162	10.2945	11.3501	11.2595	8.2803	9.19975	7.42391	6.80618	6.84143	8.16899	8.4944	7.53278	10.6348	9.88005	P	P	P	P	P	P	P
20517729	-3.25481	8.15082	-4.00289	0.00158922	0.0247143	1.19848	9.04644	7.34387	0.747736	0.936618	9.61998	9.0155	8.49195	7.86843	9.46455	9.81823	7.73764	8.49107	6.54589	6.46595	6.55667	6.80335	7.24351	6.42656	8.88178	8.28626	9.61998	9.0155	8.49195	7.86843	9.46455	9.81823	7.73764	8.49107	6.54589	6.46595	6.55667	6.80335	7.24351	6.42656	8.88178	8.28626	P	P	P	P	P	P	P
20518801	23.2029	6.33968	5.0686	0.00348134	0.0413352	2.20582	4.46507	9.00131	2.17164	0.386839	6.83109	5.93283	5.74095	2.17873	1.47434	4.6325	8.57451	9.05003	9.17562	9.13279	9.31665	9.57762	9.31652	8.94153	8.49893	8.42885	6.83109	5.93283	5.74095	2.17873	1.47434	4.6325	8.57451	9.05003	9.17562	9.13279	9.31665	9.57762	9.31652	8.94153	8.49893	8.42885	P	P	P	P	P	P	P
20518839	-5.98336	7.8057	-6.79758	1.20764e-05	0.000721971	1.14331	9.20214	6.62118	0.449105	1.05141	9.54854	8.58962	9.44225	8.7596	9.16249	9.71031	6.39823	7.31852	5.84846	5.64596	5.49396	6.58119	6.75942	5.62557	8.53828	8.0022	9.54854	8.58962	9.44225	8.7596	9.16249	9.71031	6.39823	7.31852	5.84846	5.64596	5.49396	6.58119	6.75942	5.62557	8.53828	8.0022	P	P	P	P	P	P	P
20518878	3.50591	3.65019	3.25006	0.0149403	0.111592	1.42743	2.85579	4.66557	1.26288	0.66535	4.6163	2.26895	1.85492	3.84689	3.24056	1.3071	5.18003	5.37346	4.31574	4.93454	4.5236	3.16353	4.54925	4.88317	5.41668	4.31574	4.6163	2.26895	1.85492	3.84689	3.24056	1.3071	5.18003	5.37346	4.31574	4.93454	4.5236	3.16353	4.54925	4.88317	5.41668	4.31574	P	P	P	P	P	P	P
20518892	5.93576	7.92047	3.08545	0.0218799	0.141386	2.09566	6.73927	9.3087	1.95311	0.759709	9.06768	8.23366	7.22292	3.52925	6.56471	5.8174	9.7478	9.4727	9.46853	10.7747	8.97336	7.95323	9.5494	9.44925	8.4308	9.26722	9.06768	8.23366	7.22292	3.52925	6.56471	5.8174	9.7478	9.4727	9.46853	10.7747	8.97336	7.95323	9.5494	9.44925	8.4308	9.26722	P	P	P	P	P	P	P
20518931	-4.29062	8.25758	-4.12329	0.00294447	0.0372764	1.35043	9.37473	7.27355	1.0769	0.814832	8.46037	10.4343	7.77537	9.94552	9.28448	10.3484	8.12976	7.84306	7.23072	7.0706	6.27384	7.59144	6.50423	6.46626	8.80008	6.82549	8.46037	10.4343	7.77537	9.94552	9.28448	10.3484	8.12976	7.84306	7.23072	7.0706	6.27384	7.59144	6.50423	6.46626	8.80008	6.82549	P	P	P	P	P	P	P
20519433	5.29966	3.79781	4.01719	0.00595405	0.0610339	1.52772	2.78082	5.18672	1.37089	0.67423	2.6758	4.89398	3.8163	1.22107	2.43532	1.64247	5.55672	5.27398	5.69389	6.10934	5.02066	3.7172	4.5393	5.02244	5.31165	5.62204	2.6758	4.89398	3.8163	1.22107	2.43532	1.64247	5.55672	5.27398	5.69389	6.10934	5.02066	3.7172	4.5393	5.02244	5.31165	5.62204	P	P	P	P	P	P	P
20519493	-3.7041	9.24868	-6.34973	1.91432e-05	0.00100919	0.859664	10.2413	8.35223	0.468159	0.721006	10.4013	9.96489	10.0517	9.64187	10.3872	11.0011	8.67566	9.00647	7.943	7.98083	7.39189	8.10458	8.08867	7.59907	9.65299	9.07909	10.4013	9.96489	10.0517	9.64187	10.3872	11.0011	8.67566	9.00647	7.943	7.98083	7.39189	8.10458	8.08867	7.59907	9.65299	9.07909	P	P	P	P	P	P	P
20519507	3.48416	3.43893	3.1556	0.0152271	0.112893	1.48043	2.65444	4.45526	1.26391	0.770857	1.77097	4.33727	4.15239	2.37967	1.57157	1.7148	4.81541	4.91458	4.84607	5.04769	4.59889	4.57711	3.945	4.66922	2.43085	4.70773	1.77097	4.33727	4.15239	2.37967	1.57157	1.7148	4.81541	4.91458	4.84607	5.04769	4.59889	4.57711	3.945	4.66922	2.43085	4.70773	P	P	P	P	P	P	P
20519589	-3.25835	8.34538	-5.77929	5.14992e-05	0.00209146	0.849718	9.24083	7.53669	0.470319	0.707687	9.07336	8.81714	9.76734	8.6515	9.74112	9.39454	7.69716	7.52235	7.10593	7.8936	6.49639	6.96047	7.59224	6.94202	8.9155	8.24125	9.07336	8.81714	9.76734	8.6515	9.74112	9.39454	7.69716	7.52235	7.10593	7.8936	6.49639	6.96047	7.59224	6.94202	8.9155	8.24125	P	P	P	P	P	P	P
20520351	4.9487	8.07611	2.99666	0.0213725	0.139479	1.97043	7.00455	9.3116	1.75119	0.903286	8.19609	8.32135	6.965	7.03423	3.6274	7.88321	10.1414	9.78039	10.6324	9.65394	8.83547	7.44748	9.84264	9.18433	8.64434	8.95355	8.19609	8.32135	6.965	7.03423	3.6274	7.88321	10.1414	9.78039	10.6324	9.65394	8.83547	7.44748	9.84264	9.18433	8.64434	8.95355	P	P	P	P	P	P	P
20525426	-8.13496	8.32036	-5.25677	0.000140516	0.00426632	1.64365	9.9687	6.94457	0.954943	1.33778	9.05975	9.06836	9.19212	10.6893	10.727	11.0757	7.22043	6.91302	5.67864	5.60483	5.11257	8.77817	6.82111	6.31862	9.07949	7.91879	9.05975	9.06836	9.19212	10.6893	10.727	11.0757	7.22043	6.91302	5.67864	5.60483	5.11257	8.77817	6.82111	6.31862	9.07949	7.91879	P	P	P	P	P	P	P
20525511	-3.4332	7.99858	-5.68609	6.50005e-05	0.00246294	0.936197	8.9377	7.15815	0.393086	0.849675	9.00603	8.86605	8.85669	8.48551	8.75439	9.65752	7.2818	7.84677	6.66012	6.20947	6.23862	7.07759	7.14106	6.37441	8.83844	7.91318	9.00603	8.86605	8.85669	8.48551	8.75439	9.65752	7.2818	7.84677	6.66012	6.20947	6.23862	7.07759	7.14106	6.37441	8.83844	7.91318	P	P	P	P	P	P	P
20525571	5.08512	4.22699	3.82248	0.00478073	0.0526049	1.62086	3.21363	5.55991	1.30794	0.957329	3.63194	5.19206	3.91404	2.86597	1.64787	2.02988	5.54164	4.39249	6.53206	6.77872	5.15143	4.00848	5.18681	5.12942	6.51163	6.36641	3.63194	5.19206	3.91404	2.86597	1.64787	2.02988	5.54164	4.39249	6.53206	6.77872	5.15143	4.00848	5.18681	5.12942	6.51163	6.36641	P	P	P	P	P	P	P
20525585	-4.26662	8.01209	-3.1836	0.0115817	0.0959028	1.74925	9.1267	7.0336	1.37622	1.07976	9.90374	8.81785	9.59999	6.46915	10.0615	9.90798	7.52859	8.0715	6.23282	5.70419	6.04954	6.30575	7.06558	6.29446	8.83104	8.25257	9.90374	8.81785	9.59999	6.46915	10.0615	9.90798	7.52859	8.0715	6.23282	5.70419	6.04954	6.30575	7.06558	6.29446	8.83104	8.25257	P	P	P	P	P	P	P
20526172	-3.00985	7.65169	-2.37343	0.0426293	0.218142	1.78123	8.4877	6.89801	1.40356	1.09673	9.23596	8.38986	9.16356	5.7407	9.56441	8.83173	6.91316	7.80069	6.07524	5.67609	5.72687	6.78073	7.05059	5.90445	8.79327	8.25904	9.23596	8.38986	9.16356	5.7407	9.56441	8.83173	6.91316	7.80069	6.07524	5.67609	5.72687	6.78073	7.05059	5.90445	8.79327	8.25904	P	P	P	P	P	P	P
20526178	5.8843	3.21589	4.85122	0.00110939	0.0191223	1.39483	2.18225	4.73912	1.11737	0.834884	1.61612	3.75738	3.14405	2.3147	0.75207	1.50918	5.21594	5.17771	5.16671	4.78243	4.42895	4.99648	4.69021	5.01054	2.50857	5.41366	1.61612	3.75738	3.14405	2.3147	0.75207	1.50918	5.21594	5.17771	5.16671	4.78243	4.42895	4.99648	4.69021	5.01054	2.50857	5.41366	P	P	P	P	P	P	P
20526885	-7.31662	7.4315	-4.54863	0.000475237	0.0104128	1.82016	9.00448	6.1333	1.00354	1.51851	9.86378	7.40629	8.50499	8.6084	9.84168	9.80174	6.92085	7.70554	4.84937	4.61494	5.35579	4.52923	6.15988	4.77409	8.35624	8.06709	9.86378	7.40629	8.50499	8.6084	9.84168	9.80174	6.92085	7.70554	4.84937	4.61494	5.35579	4.52923	6.15988	4.77409	8.35624	8.06709	P	P	P	P	P	P	P
20529139	-5.36557	10.2448	-5.83632	0.000116031	0.00369907	1.28586	11.5281	9.10434	0.326753	1.24365	11.7171	11.1761	11.6843	11.0474	11.7731	11.7705	9.15841	9.87593	8.08526	7.499	7.59715	9.29587	9.486	8.31356	11.3238	10.4084	11.7171	11.1761	11.6843	11.0474	11.7731	11.7705	9.15841	9.87593	8.08526	7.499	7.59715	9.29587	9.486	8.31356	11.3238	10.4084	P	P	P	P	P	P	P
20529785	-8.03403	7.43615	-4.59427	0.000448509	0.00996409	1.87861	9.0896	6.08347	1.06221	1.54947	8.51992	7.88726	8.01705	10.1497	9.93212	10.0315	6.36887	5.9204	4.89199	3.98173	3.99719	8.00906	6.19619	5.6592	8.52688	7.28324	8.51992	7.88726	8.01705	10.1497	9.93212	10.0315	6.36887	5.9204	4.89199	3.98173	3.99719	8.00906	6.19619	5.6592	8.52688	7.28324	P	P	P	P	P	P	P
20533259	-11.7899	8.89888	-5.04576	0.000258085	0.00675101	2.14623	10.8548	7.29537	0.745156	2.01272	10.5805	10.6718	9.62752	11.5567	11.0415	11.651	8.37701	8.93265	5.40445	4.40782	4.2428	9.17887	7.91206	6.62754	9.83655	8.0339	10.5805	10.6718	9.62752	11.5567	11.0415	11.651	8.37701	8.93265	5.40445	4.40782	4.2428	9.17887	7.91206	6.62754	9.83655	8.0339	P	P	P	P	P	P	P
20533260	-10.6051	8.37995	-5.04543	0.000270556	0.00698406	2.05919	10.2547	6.84797	0.691397	1.93965	10.0641	10.1047	9.05459	10.8074	10.5274	10.9697	7.94422	8.38226	4.95958	4.0105	3.97032	8.69091	7.49758	6.21262	9.22137	7.59035	10.0641	10.1047	9.05459	10.8074	10.5274	10.9697	7.94422	8.38226	4.95958	4.0105	3.97032	8.69091	7.49758	6.21262	9.22137	7.59035	P	P	P	P	P	P	P
20533275	-3.0598	2.7554	-2.99773	0.0166245	0.118767	1.4202	3.67779	2.06435	1.14879	0.835019	2.77463	3.97454	2.55896	4.69768	2.77463	5.28627	2.68851	2.53566	1.08663	0.23901	1.71549	2.30591	2.30193	2.30944	3.04018	2.42071	2.77463	3.97454	2.55896	4.69768	2.77463	5.28627	2.68851	2.53566	1.08663	0.23901	1.71549	2.30591	2.30193	2.30944	3.04018	2.42071	P	P	P	P	P	P	P
20533693	-5.27343	4.84315	-3.16784	0.00862787	0.0784755	2.09391	6.18882	3.79008	1.42266	1.53638	7.54437	7.33974	4.78423	4.70087	5.22074	7.54296	5.45414	5.07428	2.59244	1.20622	1.97527	5.12888	4.71622	2.63505	4.91601	4.20225	7.54437	7.33974	4.78423	4.70087	5.22074	7.54296	5.45414	5.07428	2.59244	1.20622	1.97527	5.12888	4.71622	2.63505	4.91601	4.20225	P	P	P	P	P	P	P
20533757	-12.8745	8.20952	-5.21069	0.000160433	0.00475918	2.12812	10.2571	6.57068	0.84529	1.95304	10.0515	9.86534	8.9119	11.2401	10.472	11.0019	7.38562	7.73815	4.92173	3.61529	4.03465	8.77572	6.73693	5.60729	9.33118	7.56022	10.0515	9.86534	8.9119	11.2401	10.472	11.0019	7.38562	7.73815	4.92173	3.61529	4.03465	8.77572	6.73693	5.60729	9.33118	7.56022	P	P	P	P	P	P	P
20534220	14.0249	5.10826	4.10831	0.00664652	0.0659845	2.32943	3.54694	7.35686	2.18194	0.815693	5.24185	7.23359	2.30255	2.39478	2.12211	1.98676	7.59347	8.31168	8.08436	8.04393	7.39249	7.38951	7.01537	7.1177	5.40136	7.21875	5.24185	7.23359	2.30255	2.39478	2.12211	1.98676	7.59347	8.31168	8.08436	8.04393	7.39249	7.38951	7.01537	7.1177	5.40136	7.21875	P	P	P	P	P	P	P
20534229	6.51047	7.23027	5.04963	0.00183729	0.0269921	1.36622	6.0041	8.70686	1.22367	0.607627	6.95211	5.50327	6.66014	7.48977	5.127	4.29228	8.63127	8.83795	8.87169	8.53601	9.31945	8.4154	9.09682	9.17159	7.18187	9.00651	6.95211	5.50327	6.66014	7.48977	5.127	4.29228	8.63127	8.83795	8.87169	8.53601	9.31945	8.4154	9.09682	9.17159	7.18187	9.00651	P	P	P	P	P	P	P
20534233	4.18431	5.56061	5.44891	0.000470017	0.0103696	1.0069	4.62316	6.68815	0.795946	0.616704	4.74569	4.9126	3.25487	5.71159	4.51687	4.59735	6.35677	6.61794	6.9841	7.33351	7.71765	6.65614	6.46965	6.81991	5.40337	6.52249	4.74569	4.9126	3.25487	5.71159	4.51687	4.59735	6.35677	6.61794	6.9841	7.33351	7.71765	6.65614	6.46965	6.81991	5.40337	6.52249	P	P	P	P	P	P	P
20534236	4.27593	4.94777	4.39122	0.0045968	0.0510613	1.20397	4.00945	6.10569	1.11531	0.45348	5.51963	4.45727	4.06831	2.89729	2.53515	4.57903	5.89969	6.28436	5.80489	6.42433	6.80933	6.14372	6.18669	6.18943	5.07754	6.23687	5.51963	4.45727	4.06831	2.89729	2.53515	4.57903	5.89969	6.28436	5.80489	6.42433	6.80933	6.14372	6.18669	6.18943	5.07754	6.23687	P	P	P	P	P	P	P
20534237	4.45469	5.85858	4.56959	0.00251928	0.0338534	1.21826	4.87921	7.03454	1.05395	0.61102	5.76407	6.26866	4.93635	4.55308	4.47666	3.27645	7.3156	7.23674	7.72568	7.70668	7.32766	6.50334	6.49484	7.06084	5.76204	7.21194	5.76407	6.26866	4.93635	4.55308	4.47666	3.27645	7.3156	7.23674	7.72568	7.70668	7.32766	6.50334	6.49484	7.06084	5.76204	7.21194	P	P	P	P	P	P	P
20536308	-4.73327	8.16595	-4.06344	0.00200878	0.0287175	1.51071	9.36401	7.12117	1.07073	1.06572	8.58352	8.93848	8.06054	9.33517	10.5314	10.7349	7.55932	7.26259	5.86384	5.22106	6.1183	8.00561	7.56525	7.30438	8.72991	7.58143	8.58352	8.93848	8.06054	9.33517	10.5314	10.7349	7.55932	7.26259	5.86384	5.22106	6.1183	8.00561	7.56525	7.30438	8.72991	7.58143	P	P	P	P	P	P	P
20537464	-6.71256	7.08865	-5.58974	6.67001e-05	0.00249935	1.44053	8.59391	5.84705	0.713862	1.25121	8.19117	8.16479	7.65817	9.17102	8.81208	9.56622	5.75227	6.05001	4.43298	4.45472	4.57152	7.32472	5.78922	5.12234	7.92667	7.04601	8.19117	8.16479	7.65817	9.17102	8.81208	9.56622	5.75227	6.05001	4.43298	4.45472	4.57152	7.32472	5.78922	5.12234	7.92667	7.04601	P	P	P	P	P	P	P
20538123	11.8736	4.2224	4.94138	0.00248134	0.0336617	1.82617	2.79929	6.36899	1.68099	0.713581	4.43306	5.2818	2.05607	0.94107	1.77371	2.31006	6.0811	6.72242	7.17754	6.8849	7.10928	5.6656	5.94801	6.07725	5.03851	6.98525	4.43306	5.2818	2.05607	0.94107	1.77371	2.31006	6.0811	6.72242	7.17754	6.8849	7.10928	5.6656	5.94801	6.07725	5.03851	6.98525	P	P	P	P	P	P	P
20538158	6.11465	7.81153	5.127	0.00306099	0.0377502	1.26127	6.61384	9.22611	1.22793	0.288074	7.25638	8.28984	6.71045	6.86615	5.86607	4.69417	9.65619	9.23567	9.30332	9.15351	9.47377	9.26881	9.07965	9.23839	8.54803	9.30378	7.25638	8.28984	6.71045	6.86615	5.86607	4.69417	9.65619	9.23567	9.30332	9.15351	9.47377	9.26881	9.07965	9.23839	8.54803	9.30378	P	P	P	P	P	P	P
20538159	47.2653	3.67432	11.5874	2.38313e-06	0.000241187	1.26553	1.82696	7.38967	1.02692	0.739602	3.86368	1.24948	1.11241	1.60075	1.78559	1.34985	7.43762	7.42632	7.5478	7.52007	8.19714	7.98506	7.24012	7.83888	5.48795	7.21572	3.86368	1.24948	1.11241	1.60075	1.78559	1.34985	7.43762	7.42632	7.5478	7.52007	8.19714	7.98506	7.24012	7.83888	5.48795	7.21572	P	P	P	P	P	P	P
20538162	6.08339	3.88534	9.4213	2.59521e-07	4.86677e-05	0.826346	2.7954	5.40027	0.349873	0.748623	2.46442	3.25065	3.1749	2.56803	2.48207	2.8323	5.4798	5.50978	6.08181	6.30314	6.41017	4.66845	4.90838	5.56207	4.07015	5.00895	2.46442	3.25065	3.1749	2.56803	2.48207	2.8323	5.4798	5.50978	6.08181	6.30314	6.41017	4.66845	4.90838	5.56207	4.07015	5.00895	P	P	P	P	P	P	P
20538165	9.8172	5.60544	5.82248	0.000681164	0.0134046	1.45718	4.19492	7.49024	1.27266	0.709733	5.09388	5.56338	4.56464	4.63247	3.08334	2.23183	8.1957	7.50594	8.48804	7.99362	7.63425	7.06018	7.01159	7.51491	5.95771	7.54041	5.09388	5.56338	4.56464	4.63247	3.08334	2.23183	8.1957	7.50594	8.48804	7.99362	7.63425	7.06018	7.01159	7.51491	5.95771	7.54041	P	P	P	P	P	P	P
20538177	5.67088	8.30858	5.10278	0.00314935	0.038328	1.21406	7.15057	9.65414	1.18315	0.272216	8.16453	8.18391	6.31542	8.09191	6.78123	5.36639	9.82601	10.0717	9.37231	9.57892	9.83737	9.74397	9.88156	9.56983	9.14665	9.51305	8.16453	8.18391	6.31542	8.09191	6.78123	5.36639	9.82601	10.0717	9.37231	9.57892	9.83737	9.74397	9.88156	9.56983	9.14665	9.51305	P	P	P	P	P	P	P
20538180	12.44	7.67456	3.90388	0.00954842	0.0842358	2.31528	6.0686	9.70552	2.23112	0.618535	8.02977	7.91257	7.31014	3.25172	6.63906	3.26833	9.61279	9.69926	9.97055	10.6556	10.4425	9.62681	9.31007	9.89176	8.42475	9.42106	8.02977	7.91257	7.31014	3.25172	6.63906	3.26833	9.61279	9.69926	9.97055	10.6556	10.4425	9.62681	9.31007	9.89176	8.42475	9.42106	P	P	P	P	P	P	P
20538181	11.4635	7.43237	4.31483	0.0057467	0.0600546	2.0377	5.87831	9.39728	1.93612	0.63532	7.484	7.56876	6.9649	4.01113	6.27522	2.96585	9.26325	9.32915	9.65718	10.3161	10.1892	9.32328	8.96787	9.66513	8.0675	9.19417	7.484	7.56876	6.9649	4.01113	6.27522	2.96585	9.26325	9.32915	9.65718	10.3161	10.1892	9.32328	8.96787	9.66513	8.0675	9.19417	P	P	P	P	P	P	P
20538182	9.83844	7.12875	4.07668	0.0083513	0.0772829	2.00315	5.66782	8.96625	1.94953	0.460398	7.92956	6.33688	5.64513	5.22561	6.69361	2.17614	9.09187	8.95807	9.09251	9.51075	9.60244	8.61578	8.83795	9.24576	8.03212	8.67526	7.92956	6.33688	5.64513	5.22561	6.69361	2.17614	9.09187	8.95807	9.09251	9.51075	9.60244	8.61578	8.83795	9.24576	8.03212	8.67526	P	P	P	P	P	P	P
20538204	6.53719	6.79281	3.12073	0.0222137	0.14321	2.16906	5.57217	8.28084	2.05988	0.679491	7.28173	7.1956	5.87819	3.12298	2.8728	7.08171	8.52959	8.7761	8.65052	8.72323	8.78533	7.64147	8.37934	8.13794	6.62429	8.56059	7.28173	7.1956	5.87819	3.12298	2.8728	7.08171	8.52959	8.7761	8.65052	8.72323	8.78533	7.64147	8.37934	8.13794	6.62429	8.56059	P	P	P	P	P	P	P
20538246	7.07106	8.57405	4.13187	0.00735626	0.0708292	1.69973	7.27841	10.1003	1.63187	0.475493	8.62582	9.06946	7.08169	7.85777	4.59099	6.44471	10.414	10.3637	10.4637	10.6069	10.353	9.87285	9.70608	10.127	9.0019	10.094	8.62582	9.06946	7.08169	7.85777	4.59099	6.44471	10.414	10.3637	10.4637	10.6069	10.353	9.87285	9.70608	10.127	9.0019	10.094	P	P	P	P	P	P	P
20538249	17.4624	6.27252	6.40082	0.00056792	0.0118335	1.63707	4.54	8.66618	1.4877	0.683185	6.96001	5.28188	4.96536	3.52982	3.51364	2.9893	8.77495	8.32689	8.94939	9.263	9.29905	9.12018	9.00889	8.71887	7.0354	8.16517	6.96001	5.28188	4.96536	3.52982	3.51364	2.9893	8.77495	8.32689	8.94939	9.263	9.29905	9.12018	9.00889	8.71887	7.0354	8.16517	P	P	P	P	P	P	P
20538299	11.6814	5.3715	5.06849	0.00235849	0.0324789	1.76155	3.8835	7.42964	1.6395	0.644276	5.44953	6.19427	2.19992	3.67843	3.51983	2.25903	8.29998	7.73297	8.32886	7.96198	7.09336	6.5316	7.10536	7.40052	6.56654	7.27525	5.44953	6.19427	2.19992	3.67843	3.51983	2.25903	8.29998	7.73297	8.32886	7.96198	7.09336	6.5316	7.10536	7.40052	6.56654	7.27525	P	P	P	P	P	P	P
20538300	30.9424	3.96924	8.51597	5.51773e-05	0.00218516	1.50371	2.2023	7.15382	1.2959	0.76274	1.08928	2.42243	4.40335	2.82591	1.16499	1.30787	7.4392	7.72747	7.38135	7.72367	7.49165	6.7323	7.15234	7.85815	5.28395	6.74808	1.08928	2.42243	4.40335	2.82591	1.16499	1.30787	7.4392	7.72747	7.38135	7.72367	7.49165	6.7323	7.15234	7.85815	5.28395	6.74808	P	P	P	P	P	P	P
[truncated: 27 more columns]

## Sheet: Target
miRNA	TargetDB	Target Acc	Target Name	Evidence
hsa-let-7b-5p	microcosm	ENST00000339727	---	predicted
hsa-let-7b-5p	microcosm	ENST00000342174	---	predicted
hsa-let-7b-5p	microcosm	ENST00000342688	---	predicted
hsa-let-7b-5p	microcosm	ENST00000359659	---	predicted
hsa-let-7b-5p	microcosm	ENST00000366941	---	predicted
hsa-let-7b-5p	microcosm	ENST00000369142	---	predicted
hsa-let-7b-5p	microcosm	ENST00000371784	---	predicted
hsa-let-7b-5p	microcosm	ENST00000372937	---	predicted
hsa-let-7b-5p	microcosm	ENST00000374860	---	predicted
hsa-let-7b-5p	microcosm	ENST00000376859	---	predicted
hsa-let-7b-5p	microcosm	ENST00000378889	---	predicted
hsa-let-7b-5p	microcosm	ENST00000379571	---	predicted
hsa-let-7b-5p	microcosm	ENST00000382175	---	predicted
hsa-let-7b-5p	microcosm	ENST00000382776	---	predicted
hsa-let-7b-5p	microcosm	ENST00000383693	A1A4G5_HUMAN	predicted
hsa-let-7b-5p	microcosm	ENST00000311537	A2ML1	predicted
hsa-let-7b-5p	MTI	---	AARSD1	validated
hsa-let-7b-5p	microcosm	ENST00000360221	AARSD1	predicted
hsa-let-7b-5p	MTI	---	AATF	validated
hsa-let-7b-5p	microcosm	ENST00000356282	ABCA8	predicted
hsa-let-7b-5p	MTI	---	ABCB10	validated
hsa-let-7b-5p	MTI	---	ABCB8	validated
hsa-let-7b-5p	microcosm	ENST00000377904	ABCB8	predicted
hsa-let-7b-5p	microcosm	ENST00000280560	ABCB9	predicted
hsa-let-7b-5p	MTI	---	ABCC1	validated
hsa-let-7b-5p	microcosm	ENST00000372530	ABCC10	predicted
hsa-let-7b-5p	microcosm	ENST00000370449	ABCC2	predicted
hsa-let-7b-5p	microcosm	ENST00000389817	ABCC8	predicted
hsa-let-7b-5p	MTI	---	ABCF1	validated
hsa-let-7b-5p	MTI	---	ABHD17C	validated
hsa-let-7b-5p	microcosm	ENST00000221730	ABHD9	predicted
hsa-let-7b-5p	MTI	---	ABL1	validated
hsa-let-7b-5p	MTI	---	ABT1	validated
hsa-let-7b-5p	MTI	---	ACACA	validated
hsa-let-7b-5p	microcosm	ENST00000322910	ACADVL	predicted
hsa-let-7b-5p	microcosm	ENST00000356839	ACADVL	predicted
hsa-let-7b-5p	MTI	---	ACER2	validated
hsa-let-7b-5p	MTI	---	ACOT9	validated
hsa-let-7b-5p	MTI	---	ACPP	validated
hsa-let-7b-5p	MTI	---	ACSL1	validated
hsa-let-7b-5p	MTI	---	ACTA1	validated
hsa-let-7b-5p	microcosm	ENST00000366682	ACTA1	predicted
hsa-let-7b-5p	microcosm	ENST00000366683	ACTA1	predicted
hsa-let-7b-5p	microcosm	ENST00000366684	ACTA1	predicted
hsa-let-7b-5p	MTI	---	ACTB	validated
hsa-let-7b-5p	MTI	---	ACTG1	validated
hsa-let-7b-5p	microcosm	ENST00000259034	ACTL6A	predicted
hsa-let-7b-5p	MTI	---	ACTN4	validated
hsa-let-7b-5p	MTI	---	ACVR1	validated
hsa-let-7b-5p	microcosm	ENST00000356955	ADAM15	predicted
hsa-let-7b-5p	microcosm	ENST00000368412	ADAM15	predicted
hsa-let-7b-5p	microcosm	ENST00000369400	ADAM30	predicted
hsa-let-7b-5p	microcosm	ENST00000352040	ADAMTS12	predicted
hsa-let-7b-5p	microcosm	ENST00000381052	ADAMTS6	predicted
hsa-let-7b-5p	microcosm	ENST00000383706	ADAMTS9	predicted
hsa-let-7b-5p	MTI	---	ADCK2	validated
hsa-let-7b-5p	MTI	---	ADCY1	validated
hsa-let-7b-5p	MTI	---	ADH5	validated
hsa-let-7b-5p	microcosm	ENST00000276576	ADHFE1	predicted
hsa-let-7b-5p	MTI	---	ADIPOR2	validated
hsa-let-7b-5p	MTI	---	ADNP	validated
hsa-let-7b-5p	microcosm	ENST00000380586	ADRA1A	predicted
hsa-let-7b-5p	microcosm	ENST00000305988	ADRB2	predicted
hsa-let-7b-5p	MTI	---	ADRM1	validated
hsa-let-7b-5p	microcosm	ENST00000216194	ADSL	predicted
hsa-let-7b-5p	MTI	---	AFF4	validated
hsa-let-7b-5p	microcosm	ENST00000378593	AFF4	predicted
hsa-let-7b-5p	MTI	---	AGFG2	validated
hsa-let-7b-5p	MTI	---	AGL	validated
hsa-let-7b-5p	MTI	---	AGO1	validated
hsa-let-7b-5p	MTI	---	AGO2	validated
hsa-let-7b-5p	microcosm	ENST00000366905	AGPAT4	predicted
hsa-let-7b-5p	MTI	---	AHCTF1	validated
hsa-let-7b-5p	MTI	---	AHCYL1	validated
hsa-let-7b-5p	MTI	---	AHCYL2	validated
hsa-let-7b-5p	microcosm	ENST00000327035	AHI1	predicted
hsa-let-7b-5p	microcosm	ENST00000367798	AHI1	predicted
hsa-let-7b-5p	microcosm	ENST00000367799	AHI1	predicted
hsa-let-7b-5p	MTI	---	AHR	validated
hsa-let-7b-5p	MTI	---	AIDA	validated
hsa-let-7b-5p	MTI	---	AK4	validated
hsa-let-7b-5p	MTI	---	AKAP8	validated
hsa-let-7b-5p	MTI	---	AKR1A1	validated
hsa-let-7b-5p	MTI	---	AKT2	validated
hsa-let-7b-5p	microcosm	ENST00000261733	ALDH2	predicted
hsa-let-7b-5p	MTI	---	ALDH7A1	validated
hsa-let-7b-5p	microcosm	ENST00000226253	ALDOC	predicted
hsa-let-7b-5p	microcosm	ENST00000370205	ALG14	predicted
hsa-let-7b-5p	MTI	---	ALG3	validated
hsa-let-7b-5p	microcosm	ENST00000251535	ALOX12	predicted
hsa-let-7b-5p	MTI	---	AMD1	validated
hsa-let-7b-5p	MTI	---	AMPH	validated
hsa-let-7b-5p	MTI	---	ANAPC1	validated
hsa-let-7b-5p	microcosm	ENST00000374838	ANKAR	predicted
hsa-let-7b-5p	microcosm	ENST00000380571	ANKRA2	predicted
hsa-let-7b-5p	MTI	---	ANKRD17	validated
hsa-let-7b-5p	MTI	---	ANKRD46	validated
hsa-let-7b-5p	MTI	---	ANKRD52	validated
hsa-let-7b-5p	MTI	---	ANKZF1	validated
hsa-let-7b-5p	MTI	---	ANP32E	validated
hsa-let-7b-5p	MTI	---	ANTXR1	validated
hsa-let-7b-5p	microcosm	ENST00000355054	ANXA4	predicted
hsa-let-7b-5p	MTI	---	ANXA8	validated
hsa-let-7b-5p	MTI	---	ANXA8L1	validated
hsa-let-7b-5p	MTI	---	ANXA8L2	validated
hsa-let-7b-5p	microcosm	ENST00000368947	ANXA9	predicted
hsa-let-7b-5p	MTI	---	AP1S1	validated
hsa-let-7b-5p	microcosm	ENST00000337619	AP1S1	predicted
hsa-let-7b-5p	microcosm	ENST00000263270	AP2S1	predicted
hsa-let-7b-5p	MTI	---	AP3M1	validated
hsa-let-7b-5p	microcosm	ENST00000229304	APOBEC1	predicted
hsa-let-7b-5p	microcosm	ENST00000343267	APOD	predicted
hsa-let-7b-5p	microcosm	ENST00000252486	APOE	predicted
hsa-let-7b-5p	MTI	---	APPL1	validated
hsa-let-7b-5p	MTI	---	APRT	validated
hsa-let-7b-5p	MTI	---	AR	validated
hsa-let-7b-5p	MTI	---	ARCN1	validated
hsa-let-7b-5p	MTI	---	AREL1	validated
hsa-let-7b-5p	MTI	---	ARFIP2	validated
hsa-let-7b-5p	MTI	---	ARHGAP17	validated
hsa-let-7b-5p	MTI	---	ARHGAP26	validated
hsa-let-7b-5p	microcosm	ENST00000336963	ARHGAP8	predicted
hsa-let-7b-5p	microcosm	ENST00000336995	ARHGAP8	predicted
hsa-let-7b-5p	microcosm	ENST00000356099	ARHGAP8	predicted
hsa-let-7b-5p	microcosm	ENST00000361473	ARHGAP8	predicted
hsa-let-7b-5p	microcosm	ENST00000340423	ARHGAP9	predicted
hsa-let-7b-5p	microcosm	ENST00000228945	ARHGDIB	predicted
hsa-let-7b-5p	MTI	---	ARHGEF5	validated
hsa-let-7b-5p	MTI	---	ARID3A	validated
hsa-let-7b-5p	MTI	---	ARID3B	validated
hsa-let-7b-5p	MTI	---	ARIH1	validated
hsa-let-7b-5p	microcosm	ENST00000377272	ARL10	predicted
hsa-let-7b-5p	MTI	---	ARL15	validated
hsa-let-7b-5p	MTI	---	ARL6IP1	validated
hsa-let-7b-5p	MTI	---	ARL8B	validated
hsa-let-7b-5p	microcosm	ENST00000239715	ARMC4	predicted
hsa-let-7b-5p	microcosm	ENST00000252725	ARPC1B	predicted
hsa-let-7b-5p	microcosm	ENST00000228825	ARPC3	predicted
hsa-let-7b-5p	microcosm	ENST00000367534	ARPC5	predicted
hsa-let-7b-5p	MTI	---	ARPP19	validated
hsa-let-7b-5p	microcosm	ENST00000342198	ARS2_HUMAN	predicted
hsa-let-7b-5p	microcosm	ENST00000347433	ARS2_HUMAN	predicted
hsa-let-7b-5p	microcosm	ENST00000250693	ART1	predicted
hsa-let-7b-5p	microcosm	ENST00000257621	ASB4	predicted
hsa-let-7b-5p	MTI	---	ASCC3	validated
hsa-let-7b-5p	MTI	---	ASIC1	validated
hsa-let-7b-5p	MTI	---	ASNA1	validated
hsa-let-7b-5p	microcosm	ENST00000357332	ASNA1	predicted
hsa-let-7b-5p	MTI	---	ASPA	validated
hsa-let-7b-5p	MTI	---	ASPSCR1	validated
hsa-let-7b-5p	MTI	---	ATAD3B	validated
hsa-let-7b-5p	MTI	---	ATE1	validated
hsa-let-7b-5p	MTI	---	ATG12	validated
hsa-let-7b-5p	MTI	---	ATG4B	validated
hsa-let-7b-5p	MTI	---	ATG9A	validated
hsa-let-7b-5p	MTI	---	ATOX1	validated
hsa-let-7b-5p	microcosm	ENST00000326735	ATP13A2	predicted
hsa-let-7b-5p	MTI	---	ATP1A1	validated
hsa-let-7b-5p	microcosm	ENST00000302102	ATP1A3	predicted
hsa-let-7b-5p	MTI	---	ATP2A2	validated
hsa-let-7b-5p	microcosm	ENST00000377685	ATP2A2	predicted
hsa-let-7b-5p	microcosm	ENST00000347421	ATP2C1	predicted
hsa-let-7b-5p	MTI	---	ATP6	validated
hsa-let-7b-5p	MTI	---	ATP6V0A1	validated
hsa-let-7b-5p	MTI	---	ATP6V1F	validated
hsa-let-7b-5p	microcosm	ENST00000249289	ATP6V1F	predicted
hsa-let-7b-5p	MTI	---	ATP6V1G1	validated
hsa-let-7b-5p	microcosm	ENST00000340904	ATP8A1	predicted
hsa-let-7b-5p	microcosm	ENST00000382781	ATPBD4	predicted
hsa-let-7b-5p	MTI	---	ATXN1L	validated
hsa-let-7b-5p	MTI	---	ATXN2	validated
hsa-let-7b-5p	MTI	---	ATXN2L	validated
hsa-let-7b-5p	microcosm	ENST00000275664	ATXN7L1	predicted
hsa-let-7b-5p	microcosm	ENST00000294668	ATXN7L2	predicted
hsa-let-7b-5p	MTI	---	ATXN7L3	validated
hsa-let-7b-5p	MTI	---	ATXN7L3B	validated
hsa-let-7b-5p	MTI	---	AUP1	validated
hsa-let-7b-5p	MTI	---	AURKA	validated
hsa-let-7b-5p	MTI	---	AURKB	validated
hsa-let-7b-5p	microcosm	ENST00000316199	AURKB	predicted
hsa-let-7b-5p	microcosm	ENST00000380101	AURKB	predicted
hsa-let-7b-5p	microcosm	ENST00000306730	AVEN	predicted
hsa-let-7b-5p	MTI	---	BACH1	validated
hsa-let-7b-5p	MTI	---	BAG5	validated
hsa-let-7b-5p	MTI	---	BAG6	validated
hsa-let-7b-5p	MTI	---	BAHD1	validated
hsa-let-7b-5p	microcosm	ENST00000293288	BAX	predicted
hsa-let-7b-5p	MTI	---	BAZ1A	validated
hsa-let-7b-5p	MTI	---	BAZ1B	validated
hsa-let-7b-5p	MTI	---	BAZ2A	validated
hsa-let-7b-5p	microcosm	ENST00000360510	BBS1	predicted
hsa-let-7b-5p	MTI	---	BBS7	validated
hsa-let-7b-5p	microcosm	ENST00000270233	BCAM	predicted
hsa-let-7b-5p	MTI	---	BCAS4	validated
hsa-let-7b-5p	MTI	---	BCAT1	validated
hsa-let-7b-5p	microcosm	ENST00000267953	BCL2A1	predicted
hsa-let-7b-5p	MTI	---	BCL7A	validated
hsa-let-7b-5p	miRecords	NM_020993	BCL7A	validated
hsa-let-7b-5p	MTI	---	BCOR	validated
hsa-let-7b-5p	MTI	---	BCORL1	validated
hsa-let-7b-5p	MTI	---	BEND4	validated
hsa-let-7b-5p	microcosm	ENST00000042931	BEST2	predicted
hsa-let-7b-5p	microcosm	ENST00000330891	BEST3	predicted
hsa-let-7b-5p	MTI	---	BFSP1	validated
hsa-let-7b-5p	MTI	---	BGLAP	validated
hsa-let-7b-5p	microcosm	ENST00000380307	BHMT2	predicted
hsa-let-7b-5p	MTI	---	BIRC5	validated
hsa-let-7b-5p	MTI	---	BIRC6	validated
hsa-let-7b-5p	microcosm	ENST00000370327	BIRC7	predicted
hsa-let-7b-5p	microcosm	ENST00000257899	BLOC1S1	predicted
hsa-let-7b-5p	MTI	---	BMP7	validated
hsa-let-7b-5p	MTI	---	BNIP3L	validated
hsa-let-7b-5p	MTI	---	BRD2	validated
hsa-let-7b-5p	microcosm	ENST00000303407	BRD3	predicted
hsa-let-7b-5p	microcosm	ENST00000220659	BRF2	predicted
hsa-let-7b-5p	MTI	---	BRI3BP	validated
hsa-let-7b-5p	microcosm	ENST00000360961	BRP44L	predicted
hsa-let-7b-5p	microcosm	ENST00000366868	BRP44L	predicted
hsa-let-7b-5p	MTI	---	BRPF1	validated
hsa-let-7b-5p	MTI	---	BRPF3	validated
hsa-let-7b-5p	microcosm	ENST00000370382	BTBD8	predicted
hsa-let-7b-5p	MTI	---	BTBD9	validated
hsa-let-7b-5p	microcosm	ENST00000373384	BTBD9	predicted
hsa-let-7b-5p	MTI	---	BTG2	validated
hsa-let-7b-5p	microcosm	ENST00000287598	BUB1B	predicted
hsa-let-7b-5p	MTI	---	BZW1	validated
hsa-let-7b-5p	MTI	---	BZW2	validated
hsa-let-7b-5p	MTI	---	C10orf118	validated
hsa-let-7b-5p	microcosm	ENST00000336358	C10orf78	predicted
hsa-let-7b-5p	microcosm	ENST00000369729	C10orf78	predicted
hsa-let-7b-5p	microcosm	ENST00000372126	C10orf99	predicted
hsa-let-7b-5p	MTI	---	C11ORF57	validated
hsa-let-7b-5p	microcosm	ENST00000309377	C11orf17	predicted
hsa-let-7b-5p	microcosm	ENST00000388857	C11orf31	predicted
hsa-let-7b-5p	MTI	---	C11orf52	validated
hsa-let-7b-5p	microcosm	ENST00000264020	C11orf60	predicted
hsa-let-7b-5p	MTI	---	C12orf4	validated
hsa-let-7b-5p	MTI	---	C12orf49	validated
hsa-let-7b-5p	microcosm	ENST00000333722	C12orf56	predicted
hsa-let-7b-5p	microcosm	ENST00000286953	C14orf2	predicted
hsa-let-7b-5p	microcosm	ENST00000380017	C14orf2	predicted
hsa-let-7b-5p	microcosm	ENST00000359253	C14orf48	predicted
hsa-let-7b-5p	microcosm	ENST00000347758	C14orf94	predicted
hsa-let-7b-5p	microcosm	ENST00000286732	C15orf26	predicted
hsa-let-7b-5p	microcosm	ENST00000360639	C15orf39	predicted
hsa-let-7b-5p	microcosm	ENST00000327992	C15orf49	predicted
hsa-let-7b-5p	microcosm	ENST00000379581	C17orf45	predicted
hsa-let-7b-5p	microcosm	ENST00000332935	C17orf60	predicted
hsa-let-7b-5p	microcosm	ENST00000304621	C18orf17	predicted
hsa-let-7b-5p	microcosm	ENST00000333234	C18orf21	predicted
hsa-let-7b-5p	microcosm	ENST00000306735	C18orf22	predicted
hsa-let-7b-5p	microcosm	ENST00000344917	C19orf36	predicted
hsa-let-7b-5p	MTI	---	C19orf47	validated
hsa-let-7b-5p	MTI	---	C19orf53	validated
hsa-let-7b-5p	microcosm	ENST00000221576	C19orf53	predicted
hsa-let-7b-5p	microcosm	ENST00000222190	C19orf56	predicted
hsa-let-7b-5p	MTI	---	C1GALT1	validated
hsa-let-7b-5p	MTI	---	C1ORF21	validated
hsa-let-7b-5p	MTI	---	C1RL	validated
hsa-let-7b-5p	microcosm	ENST00000367727	C1orf105	predicted
hsa-let-7b-5p	microcosm	ENST00000295012	C1orf145	predicted
hsa-let-7b-5p	microcosm	ENST00000379325	C1orf159	predicted
hsa-let-7b-5p	microcosm	ENST00000379339	C1orf159	predicted
hsa-let-7b-5p	microcosm	ENST00000320567	C1orf172	predicted
hsa-let-7b-5p	microcosm	ENST00000367517	C1orf19	predicted
hsa-let-7b-5p	microcosm	ENST00000369942	C1orf194	predicted
hsa-let-7b-5p	microcosm	ENST00000368370	C1orf2	predicted
hsa-let-7b-5p	MTI	---	C1orf210	validated
hsa-let-7b-5p	microcosm	ENST00000324654	C1orf215	predicted
hsa-let-7b-5p	MTI	---	C1orf27	validated
hsa-let-7b-5p	microcosm	ENST00000272139	C1orf35	predicted
hsa-let-7b-5p	microcosm	ENST00000270824	C1orf78	predicted
hsa-let-7b-5p	microcosm	ENST00000375493	C2	predicted
hsa-let-7b-5p	microcosm	ENST00000375510	C2	predicted
hsa-let-7b-5p	microcosm	ENST00000217075	C20orf119	predicted
hsa-let-7b-5p	microcosm	ENST00000255136	C20orf119	predicted
hsa-let-7b-5p	microcosm	ENST00000372821	C20orf119	predicted
hsa-let-7b-5p	microcosm	ENST00000372822	C20orf119	predicted
hsa-let-7b-5p	microcosm	ENST00000372824	C20orf119	predicted
hsa-let-7b-5p	microcosm	ENST00000375494	C20orf185	predicted
hsa-let-7b-5p	microcosm	ENST00000217254	C20orf54	predicted
hsa-let-7b-5p	MTI	---	C20orf72	validated
hsa-let-7b-5p	microcosm	ENST00000296105	C2orf16	predicted
hsa-let-7b-5p	MTI	---	C2orf18	validated
hsa-let-7b-5p	MTI	---	C2orf44	validated
hsa-let-7b-5p	microcosm	ENST00000232519	C3orf14	predicted
hsa-let-7b-5p	microcosm	ENST00000318887	C3orf38	predicted
hsa-let-7b-5p	microcosm	ENST00000324666	C4orf8	predicted
hsa-let-7b-5p	MTI	---	C5ORF51	validated
hsa-let-7b-5p	MTI	---	C5orf15	validated
hsa-let-7b-5p	MTI	---	C5orf24	validated
hsa-let-7b-5p	microcosm	ENST00000261811	C5orf32	predicted
hsa-let-7b-5p	microcosm	ENST00000371194	C6orf141	predicted
hsa-let-7b-5p	microcosm	ENST00000275053	C6orf167	predicted
hsa-let-7b-5p	microcosm	ENST00000275057	C6orf168	predicted
hsa-let-7b-5p	microcosm	ENST00000368557	C6orf189	predicted
hsa-let-7b-5p	MTI	---	C6orf62	validated
hsa-let-7b-5p	microcosm	ENST00000297830	C7orf34	predicted
hsa-let-7b-5p	microcosm	ENST00000344962	C7orf46	predicted
hsa-let-7b-5p	microcosm	ENST00000361743	C7orf49	predicted
hsa-let-7b-5p	microcosm	ENST00000284481	C8orf12	predicted
hsa-let-7b-5p	microcosm	ENST00000360742	C8orf41	predicted
hsa-let-7b-5p	microcosm	ENST00000289989	C8orf58	predicted
hsa-let-7b-5p	microcosm	ENST00000381191	C8orf58	predicted
hsa-let-7b-5p	microcosm	ENST00000380031	C9orf11	predicted
hsa-let-7b-5p	microcosm	ENST00000373293	C9orf117	predicted
hsa-let-7b-5p	MTI	---	C9orf156	validated
hsa-let-7b-5p	microcosm	ENST00000372994	C9orf16	predicted
hsa-let-7b-5p	microcosm	ENST00000373764	C9orf18	predicted
hsa-let-7b-5p	microcosm	ENST00000374306	C9orf29	predicted
hsa-let-7b-5p	microcosm	ENST00000381895	C9orf68	predicted
hsa-let-7b-5p	microcosm	ENST00000377031	C9orf85	predicted
hsa-let-7b-5p	MTI	---	CA12	validated
hsa-let-7b-5p	MTI	---	CACNG8	validated
hsa-let-7b-5p	microcosm	ENST00000338150	CAGE1	predicted
hsa-let-7b-5p	MTI	---	CALCOCO2	validated
hsa-let-7b-5p	MTI	---	CALU	validated
hsa-let-7b-5p	MTI	---	CAPG	validated
hsa-let-7b-5p	microcosm	ENST00000251071	CAPRIN2	predicted
hsa-let-7b-5p	MTI	---	CARHSP1	validated
hsa-let-7b-5p	microcosm	ENST00000375707	CASP1	predicted
hsa-let-7b-5p	microcosm	ENST00000343290	CASP8	predicted
hsa-let-7b-5p	MTI	---	CBFB	validated
hsa-let-7b-5p	MTI	---	CBX5	validated
hsa-let-7b-5p	MTI	---	CBX6	validated
hsa-let-7b-5p	MTI	---	CCBL2	validated
hsa-let-7b-5p	microcosm	ENST00000327351	CCDC107	predicted
hsa-let-7b-5p	microcosm	ENST00000378406	CCDC107	predicted
hsa-let-7b-5p	microcosm	ENST00000378409	CCDC107	predicted
hsa-let-7b-5p	MTI	---	CCDC115	validated
hsa-let-7b-5p	MTI	---	CCDC134	validated
hsa-let-7b-5p	microcosm	ENST00000376227	CCDC22	predicted
hsa-let-7b-5p	microcosm	ENST00000257583	CCDC64	predicted
hsa-let-7b-5p	MTI	---	CCDC71	validated
hsa-let-7b-5p	microcosm	ENST00000335185	CCDC73	predicted
hsa-let-7b-5p	microcosm	ENST00000354755	CCDC81	predicted
hsa-let-7b-5p	microcosm	ENST00000227520	CCDC86	predicted
hsa-let-7b-5p	microcosm	ENST00000293280	CCL23	predicted
hsa-let-7b-5p	microcosm	ENST00000378569	CCL7	predicted
hsa-let-7b-5p	MTI	---	CCNA1	validated
hsa-let-7b-5p	MTI	---	CCNA2	validated
hsa-let-7b-5p	microcosm	ENST00000274026	CCNA2	predicted
hsa-let-7b-5p	MTI	---	CCNB1	validated
hsa-let-7b-5p	MTI	---	CCNB2	validated
hsa-let-7b-5p	MTI	---	CCND1	validated
hsa-let-7b-5p	miRecords	NM_053056	CCND1	validated
hsa-let-7b-5p	MTI	---	CCND2	validated
hsa-let-7b-5p	MTI	---	CCND3	validated
hsa-let-7b-5p	MTI	---	CCNF	validated
hsa-let-7b-5p	MTI	---	CCNG1	validated
hsa-let-7b-5p	microcosm	ENST00000340828	CCNG1	predicted
hsa-let-7b-5p	MTI	---	CCNJ	validated
hsa-let-7b-5p	MTI	---	CCNK	validated
hsa-let-7b-5p	MTI	---	CCNT2	validated
hsa-let-7b-5p	MTI	---	CCNY	validated
hsa-let-7b-5p	microcosm	ENST00000246657	CCR7	predicted
hsa-let-7b-5p	microcosm	ENST00000368261	CCT3	predicted
hsa-let-7b-5p	MTI	---	CD151	validated
hsa-let-7b-5p	MTI	---	CD2BP2	validated
hsa-let-7b-5p	microcosm	ENST00000262262	CD33	predicted
hsa-let-7b-5p	MTI	---	CD59	validated
hsa-let-7b-5p	MTI	---	CD81	validated
hsa-let-7b-5p	MTI	---	CD99	validated
hsa-let-7b-5p	MTI	---	CDC25A	validated
hsa-let-7b-5p	miRecords	NM_201567	CDC25A	validated
hsa-let-7b-5p	MTI	---	CDC34	validated
hsa-let-7b-5p	microcosm	ENST00000215574	CDC34	predicted
hsa-let-7b-5p	miRecords	NM_004359	CDC34	validated
hsa-let-7b-5p	MTI	---	CDCA7	validated
hsa-let-7b-5p	MTI	---	CDCA8	validated
hsa-let-7b-5p	MTI	---	CDIPT	validated
hsa-let-7b-5p	MTI	---	CDK6	validated
hsa-let-7b-5p	miRecords	NM_001259	CDK6	validated
hsa-let-7b-5p	MTI	---	CDKAL1	validated
hsa-let-7b-5p	microcosm	ENST00000274695	CDKAL1	predicted
hsa-let-7b-5p	MTI	---	CDKN1A	validated
hsa-let-7b-5p	microcosm	ENST00000262662	CDKN2C	predicted
hsa-let-7b-5p	MTI	---	CDV3	validated
hsa-let-7b-5p	microcosm	ENST00000317789	CEECAM1	predicted
hsa-let-7b-5p	microcosm	ENST00000372842	CEECAM1	predicted
hsa-let-7b-5p	MTI	---	CELF1	validated
hsa-let-7b-5p	microcosm	ENST00000356113	CENPA	predicted
hsa-let-7b-5p	MTI	---	CENPB	validated
hsa-let-7b-5p	microcosm	ENST00000283006	CENPH	predicted
hsa-let-7b-5p	microcosm	ENST00000380841	CENPH	predicted
hsa-let-7b-5p	MTI	---	CENPV	validated
hsa-let-7b-5p	microcosm	ENST00000238341	CEP110	predicted
hsa-let-7b-5p	microcosm	ENST00000373855	CEP110	predicted
hsa-let-7b-5p	MTI	---	CEP120	validated
hsa-let-7b-5p	MTI	---	CEP135	validated
hsa-let-7b-5p	MTI	---	CHAF1A	validated
hsa-let-7b-5p	MTI	---	CHD1	validated
hsa-let-7b-5p	MTI	---	CHD3	validated
hsa-let-7b-5p	MTI	---	CHD4	validated
hsa-let-7b-5p	microcosm	ENST00000309577	CHD4	predicted
hsa-let-7b-5p	MTI	---	CHD7	validated
hsa-let-7b-5p	microcosm	ENST00000255427	CHIT1	predicted
hsa-let-7b-5p	microcosm	ENST00000367228	CHIT1	predicted
hsa-let-7b-5p	MTI	---	CHMP2A	validated
hsa-let-7b-5p	MTI	---	CHMP3	validated
hsa-let-7b-5p	MTI	---	CHPF2	validated
hsa-let-7b-5p	microcosm	ENST00000229266	CHPT1	predicted
hsa-let-7b-5p	MTI	---	CHRAC1	validated
hsa-let-7b-5p	microcosm	ENST00000204604	CHRD	predicted
hsa-let-7b-5p	microcosm	ENST00000310169	CHRNA9	predicted
hsa-let-7b-5p	microcosm	ENST00000258711	CHST12	predicted
hsa-let-7b-5p	MTI	---	CHTOP	validated
hsa-let-7b-5p	MTI	---	CIAO1	validated
hsa-let-7b-5p	MTI	---	CIZ1	validated
hsa-let-7b-5p	microcosm	ENST00000372941	CIZ1	predicted
hsa-let-7b-5p	MTI	---	CKAP2	validated
hsa-let-7b-5p	MTI	---	CKB	validated
hsa-let-7b-5p	microcosm	ENST00000308428	CKMT2	predicted
hsa-let-7b-5p	MTI	---	CKS2	validated
hsa-let-7b-5p	MTI	---	CLCA2	validated
hsa-let-7b-5p	MTI	---	CLDN12	validated
hsa-let-7b-5p	microcosm	ENST00000340958	CLDN4	predicted
hsa-let-7b-5p	microcosm	ENST00000355690	CLEC12A	predicted
hsa-let-7b-5p	MTI	---	CLINT1	validated
hsa-let-7b-5p	microcosm	ENST00000321356	CLK1	predicted
hsa-let-7b-5p	MTI	---	CLPX	validated
hsa-let-7b-5p	MTI	---	CLUH	validated
hsa-let-7b-5p	MTI	---	CMC1	validated
hsa-let-7b-5p	MTI	---	CNDP2	validated
hsa-let-7b-5p	microcosm	ENST00000222032	CNFN	predicted
hsa-let-7b-5p	MTI	---	CNNM3	validated
hsa-let-7b-5p	MTI	---	CNOT1	validated
hsa-let-7b-5p	MTI	---	CNOT2	validated
hsa-let-7b-5p	MTI	---	COIL	validated
hsa-let-7b-5p	microcosm	ENST00000390654	COL23A1	predicted
hsa-let-7b-5p	MTI	---	COL3A1	validated
hsa-let-7b-5p	microcosm	ENST00000360467	COL4A2	predicted
hsa-let-7b-5p	MTI	---	COL8A1	validated
hsa-let-7b-5p	MTI	---	COLEC12	validated
hsa-let-7b-5p	MTI	---	COMMD9	validated
hsa-let-7b-5p	MTI	---	COPG1	validated
hsa-let-7b-5p	MTI	---	COPS2	validated
hsa-let-7b-5p	microcosm	ENST00000373608	COPS7B	predicted
hsa-let-7b-5p	microcosm	ENST00000300452	COQ4	predicted
hsa-let-7b-5p	MTI	---	COX1	validated
hsa-let-7b-5p	MTI	---	COX2	validated
hsa-let-7b-5p	MTI	---	COX3	validated
hsa-let-7b-5p	microcosm	ENST00000322347	COX5A	predicted
hsa-let-7b-5p	MTI	---	COX6B1	validated
hsa-let-7b-5p	MTI	---	COX7B	validated
hsa-let-7b-5p	MTI	---	CPA4	validated
hsa-let-7b-5p	MTI	---	CPEB1	validated
hsa-let-7b-5p	MTI	---	CPEB3	validated
hsa-let-7b-5p	MTI	---	CPEB4	validated
hsa-let-7b-5p	MTI	---	CPED1	validated
hsa-let-7b-5p	microcosm	ENST00000374405	CPO	predicted
hsa-let-7b-5p	MTI	---	CPSF1	validated
hsa-let-7b-5p	microcosm	ENST00000349769	CPSF1	predicted
hsa-let-7b-5p	MTI	---	CPSF3L	validated
hsa-let-7b-5p	microcosm	ENST00000376618	CPT1A	predicted
hsa-let-7b-5p	microcosm	ENST00000368790	CRCT1	predicted
hsa-let-7b-5p	microcosm	ENST00000288400	CREB3L1	predicted
hsa-let-7b-5p	MTI	---	CRKL	validated
hsa-let-7b-5p	microcosm	ENST00000227348	CRTAM	predicted
hsa-let-7b-5p	microcosm	ENST00000268184	CRTC3	predicted
hsa-let-7b-5p	MTI	---	CRY2	validated
hsa-let-7b-5p	microcosm	ENST00000215939	CRYBB1	predicted
hsa-let-7b-5p	microcosm	ENST00000338733	CRYGS	predicted
hsa-let-7b-5p	MTI	---	CS	validated
hsa-let-7b-5p	microcosm	ENST00000304954	CSN3	predicted
hsa-let-7b-5p	MTI	---	CSNK1D	validated
hsa-let-7b-5p	MTI	---	CSNK2A1	validated
hsa-let-7b-5p	microcosm	ENST00000262210	CSPP1	predicted
hsa-let-7b-5p	microcosm	ENST00000389042	CSPP1	predicted
hsa-let-7b-5p	MTI	---	CTBP2	validated
hsa-let-7b-5p	MTI	---	CTCF	validated
hsa-let-7b-5p	MTI	---	CTHRC1	validated
hsa-let-7b-5p	microcosm	ENST00000297577	CTHRC1	predicted
hsa-let-7b-5p	microcosm	ENST00000330295	CTHRC1	predicted
hsa-let-7b-5p	microcosm	ENST00000381874	CTNS	predicted
hsa-let-7b-5p	MTI	---	CTPS1	validated
hsa-let-7b-5p	microcosm	ENST00000380241	CTPS2	predicted
hsa-let-7b-5p	MTI	---	CTR9	validated
hsa-let-7b-5p	microcosm	ENST00000307886	CTSW	predicted
hsa-let-7b-5p	MTI	---	CUL1	validated
hsa-let-7b-5p	MTI	---	CUL2	validated
hsa-let-7b-5p	MTI	---	CUL3	validated
hsa-let-7b-5p	MTI	---	CUX1	validated
hsa-let-7b-5p	microcosm	ENST00000372543	CXorf57	predicted
hsa-let-7b-5p	microcosm	ENST00000340533	CYB5A	predicted
hsa-let-7b-5p	microcosm	ENST00000373196	CYLC1	predicted
hsa-let-7b-5p	MTI	---	CYP1A2	validated
hsa-let-7b-5p	microcosm	ENST00000389970	CYP2D6	predicted
hsa-let-7b-5p	microcosm	ENST00000331105	CYP2F1	predicted
hsa-let-7b-5p	MTI	---	CYP2J2	validated
hsa-let-7b-5p	microcosm	ENST00000261835	CYP46A1	predicted
hsa-let-7b-5p	microcosm	ENST00000324632	CYP4F12	predicted
hsa-let-7b-5p	microcosm	ENST00000325723	CYP4F8	predicted
hsa-let-7b-5p	MTI	---	CYSTM1	validated
hsa-let-7b-5p	microcosm	ENST00000253320	CYorf15B	predicted
hsa-let-7b-5p	MTI	---	Cdc25a	validated
hsa-let-7b-5p	MTI	---	DAB2IP	validated
hsa-let-7b-5p	microcosm	ENST00000228476	DAO	predicted
hsa-let-7b-5p	microcosm	ENST00000361951	DARS2	predicted
hsa-let-7b-5p	MTI	---	DBNDD2	validated
hsa-let-7b-5p	MTI	---	DBNL	validated
hsa-let-7b-5p	MTI	---	DCAF7	validated
hsa-let-7b-5p	MTI	---	DCD	validated
hsa-let-7b-5p	MTI	---	DCTD	validated
hsa-let-7b-5p	microcosm	ENST00000362071	DCTN1	predicted
hsa-let-7b-5p	MTI	---	DCTPP1	validated
hsa-let-7b-5p	microcosm	ENST00000375048	DDOST	predicted
hsa-let-7b-5p	microcosm	ENST00000350608	DDT	predicted
hsa-let-7b-5p	MTI	---	DDX10	validated
hsa-let-7b-5p	MTI	---	DDX17	validated
hsa-let-7b-5p	MTI	---	DDX18	validated
hsa-let-7b-5p	microcosm	ENST00000288071	DDX19B	predicted
hsa-let-7b-5p	MTI	---	DDX20	validated
hsa-let-7b-5p	MTI	---	DDX21	validated
hsa-let-7b-5p	microcosm	ENST00000370752	DDX26B	predicted
hsa-let-7b-5p	MTI	---	DDX28	validated
hsa-let-7b-5p	microcosm	ENST00000372151	DDX31	predicted
hsa-let-7b-5p	MTI	---	DDX41	validated
hsa-let-7b-5p	MTI	---	DDX49	validated
hsa-let-7b-5p	MTI	---	DEDD	validated
hsa-let-7b-5p	microcosm	ENST00000339144	DEFB119	predicted
hsa-let-7b-5p	MTI	---	DENND4B	validated
hsa-let-7b-5p	MTI	---	DENR	validated
hsa-let-7b-5p	microcosm	ENST00000370962	DEPDC1	predicted
hsa-let-7b-5p	MTI	---	DFFA	validated
hsa-let-7b-5p	MTI	---	DHTKD1	validated
hsa-let-7b-5p	microcosm	ENST00000336812	DHX15	predicted
hsa-let-7b-5p	MTI	---	DHX16	validated
hsa-let-7b-5p	MTI	---	DHX33	validated
hsa-let-7b-5p	MTI	---	DHX57	validated
hsa-let-7b-5p	microcosm	ENST00000295373	DHX57	predicted
hsa-let-7b-5p	microcosm	ENST00000378841	DHX57	predicted
hsa-let-7b-5p	MTI	---	DHX9	validated
hsa-let-7b-5p	MTI	---	DIABLO	validated
hsa-let-7b-5p	MTI	---	DIAPH1	validated
hsa-let-7b-5p	MTI	---	DICER1	validated
hsa-let-7b-5p	MTI	---	DISC1	validated
hsa-let-7b-5p	MTI	---	DLAT	validated
hsa-let-7b-5p	MTI	---	DLC1	validated
hsa-let-7b-5p	microcosm	ENST00000315677	DLGAP1	predicted
hsa-let-7b-5p	MTI	---	DMD	validated
hsa-let-7b-5p	microcosm	ENST00000302441	DMRT2	predicted
hsa-let-7b-5p	MTI	---	DNA2	validated
hsa-let-7b-5p	MTI	---	DNAH9	validated
hsa-let-7b-5p	MTI	---	DNAJC1	validated
hsa-let-7b-5p	MTI	---	DNAJC11	validated
hsa-let-7b-5p	MTI	---	DNAJC28	validated
hsa-let-7b-5p	MTI	---	DNAJC8	validated
hsa-let-7b-5p	MTI	---	DNAL1	validated
hsa-let-7b-5p	MTI	---	DNM3	validated
hsa-let-7b-5p	MTI	---	DNMBP	validated
hsa-let-7b-5p	microcosm	ENST00000371174	DNTT	predicted
hsa-let-7b-5p	MTI	---	DOCK5	validated
hsa-let-7b-5p	MTI	---	DPF2	validated
hsa-let-7b-5p	microcosm	ENST00000373110	DPM2	predicted
hsa-let-7b-5p	MTI	---	DPYSL5	validated
hsa-let-7b-5p	MTI	---	DRAXIN	validated
hsa-let-7b-5p	MTI	---	DRG2	validated
hsa-let-7b-5p	MTI	---	DSG2	validated
hsa-let-7b-5p	MTI	---	DSP	validated
hsa-let-7b-5p	microcosm	ENST00000360543	DTX2	predicted
hsa-let-7b-5p	MTI	---	DTX3L	validated
hsa-let-7b-5p	microcosm	ENST00000358896	DUS2L	predicted
hsa-let-7b-5p	MTI	---	DUSP1	validated
hsa-let-7b-5p	microcosm	ENST00000272444	DUSP11	predicted
hsa-let-7b-5p	MTI	---	DUSP12	validated
hsa-let-7b-5p	MTI	---	DUSP23	validated
hsa-let-7b-5p	microcosm	ENST00000279488	DUSP6	predicted
hsa-let-7b-5p	MTI	---	DVL3	validated
hsa-let-7b-5p	MTI	---	DYNC1H1	validated
hsa-let-7b-5p	microcosm	ENST00000260605	DYNC2LI1	predicted
hsa-let-7b-5p	microcosm	ENST00000378587	DYNC2LI1	predicted
hsa-let-7b-5p	microcosm	ENST00000258104	DYSF	predicted
hsa-let-7b-5p	MTI	---	DZIP1	validated
hsa-let-7b-5p	MTI	---	E2F3	validated
hsa-let-7b-5p	MTI	---	E2F5	validated
hsa-let-7b-5p	MTI	---	E2F6	validated
hsa-let-7b-5p	MTI	---	E2F7	validated
hsa-let-7b-5p	MTI	---	EAF1	validated
hsa-let-7b-5p	MTI	---	ECHDC1	validated
hsa-let-7b-5p	microcosm	ENST00000371520	ECHDC2	predicted
hsa-let-7b-5p	microcosm	ENST00000371522	ECHDC2	predicted
hsa-let-7b-5p	microcosm	ENST00000368547	ECHS1	predicted
hsa-let-7b-5p	microcosm	ENST00000344604	ECM2	predicted
hsa-let-7b-5p	microcosm	ENST00000358933	EDC4	predicted
hsa-let-7b-5p	MTI	---	EDEM3	validated
hsa-let-7b-5p	MTI	---	EDN1	validated
hsa-let-7b-5p	MTI	---	EEF1A1	validated
hsa-let-7b-5p	MTI	---	EEF1E1	validated
hsa-let-7b-5p	MTI	---	EEF2	validated
hsa-let-7b-5p	MTI	---	EFCAB14	validated
hsa-let-7b-5p	microcosm	ENST00000355426	EFEMP1	predicted
hsa-let-7b-5p	MTI	---	EFHD2	validated
hsa-let-7b-5p	MTI	---	EHD4	validated
hsa-let-7b-5p	microcosm	ENST00000375528	EHMT2	predicted
hsa-let-7b-5p	MTI	---	EIF2AK1	validated
hsa-let-7b-5p	MTI	---	EIF2B3	validated
hsa-let-7b-5p	MTI	---	EIF2C3	validated
hsa-let-7b-5p	MTI	---	EIF3C	validated
hsa-let-7b-5p	MTI	---	EIF3D	validated
hsa-let-7b-5p	microcosm	ENST00000261868	EIF3S1	predicted
hsa-let-7b-5p	microcosm	ENST00000248342	EIF3S12	predicted
hsa-let-7b-5p	MTI	---	EIF4A1	validated
hsa-let-7b-5p	MTI	---	EIF4A2	validated
hsa-let-7b-5p	MTI	---	EIF4A3	validated
hsa-let-7b-5p	MTI	---	EIF4G2	validated
hsa-let-7b-5p	microcosm	ENST00000374933	EIF4G3	predicted
hsa-let-7b-5p	microcosm	ENST00000374659	ELA3A	predicted
hsa-let-7b-5p	microcosm	ENST00000335997	ELF4	predicted
hsa-let-7b-5p	MTI	---	ELK4	validated
hsa-let-7b-5p	MTI	---	ELMOD2	validated
hsa-let-7b-5p	MTI	---	ELOVL1	validated
hsa-let-7b-5p	MTI	---	EMC6	validated
hsa-let-7b-5p	MTI	---	EMILIN2	validated
hsa-let-7b-5p	microcosm	ENST00000253673	EMR3	predicted
hsa-let-7b-5p	MTI	---	ENG	validated
hsa-let-7b-5p	microcosm	ENST00000265162	ENPEP	predicted
hsa-let-7b-5p	MTI	---	ENTPD4	validated
hsa-let-7b-5p	MTI	---	ENTPD6	validated
hsa-let-7b-5p	MTI	---	EP300	validated
hsa-let-7b-5p	MTI	---	EPB41L3	validated
hsa-let-7b-5p	microcosm	ENST00000275815	EPHA1	predicted
hsa-let-7b-5p	MTI	---	EPHA4	validated
hsa-let-7b-5p	microcosm	ENST00000361965	EPS8L3	predicted
hsa-let-7b-5p	microcosm	ENST00000369805	EPS8L3	predicted
hsa-let-7b-5p	MTI	---	ERAP2	validated
hsa-let-7b-5p	MTI	---	ERC1	validated
hsa-let-7b-5p	MTI	---	ERCC1	validated
hsa-let-7b-5p	MTI	---	ERGIC2	validated
hsa-let-7b-5p	MTI	---	ERGIC3	validated
hsa-let-7b-5p	MTI	---	ERO1L	validated
hsa-let-7b-5p	MTI	---	ESPL1	validated
hsa-let-7b-5p	microcosm	ENST00000257934	ESPL1	predicted
hsa-let-7b-5p	MTI	---	ETFA	validated
hsa-let-7b-5p	microcosm	ENST00000301607	EVPL	predicted
hsa-let-7b-5p	microcosm	ENST00000389472	EZH1	predicted
hsa-let-7b-5p	microcosm	ENST00000320356	EZH2	predicted
hsa-let-7b-5p	MTI	---	F2	validated
hsa-let-7b-5p	microcosm	ENST00000358103	F8A1	predicted
hsa-let-7b-5p	microcosm	ENST00000369505	F8A1	predicted
hsa-let-7b-5p	microcosm	ENST00000369446	F8A2	predicted
hsa-let-7b-5p	microcosm	ENST00000369445	F8A3	predicted
hsa-let-7b-5p	MTI	---	FADS2	validated
hsa-let-7b-5p	microcosm	ENST00000304191	FAM103A1	predicted
hsa-let-7b-5p	MTI	---	FAM104A	validated
hsa-let-7b-5p	MTI	---	FAM105A	validated
hsa-let-7b-5p	microcosm	ENST00000370784	FAM122C	predicted
hsa-let-7b-5p	microcosm	ENST00000370785	FAM122C	predicted
hsa-let-7b-5p	microcosm	ENST00000370786	FAM122C	predicted
hsa-let-7b-5p	MTI	---	FAM126A	validated
hsa-let-7b-5p	microcosm	ENST00000309451	FAM128A	predicted
hsa-let-7b-5p	microcosm	ENST00000281871	FAM128B	predicted
hsa-let-7b-5p	MTI	---	FAM131A	validated
hsa-let-7b-5p	MTI	---	FAM136A	validated
hsa-let-7b-5p	MTI	---	FAM178A	validated
hsa-let-7b-5p	microcosm	ENST00000336769	FAM19A5	predicted
hsa-let-7b-5p	microcosm	ENST00000358295	FAM19A5	predicted
hsa-let-7b-5p	MTI	---	FAM203A	validated
hsa-let-7b-5p	MTI	---	FAM213A	validated
hsa-let-7b-5p	MTI	---	FAM222B	validated
hsa-let-7b-5p	microcosm	ENST00000368901	FAM24B	predicted
hsa-let-7b-5p	microcosm	ENST00000368904	FAM24B	predicted
hsa-let-7b-5p	microcosm	ENST00000369783	FAM26A	predicted
hsa-let-7b-5p	microcosm	ENST00000368596	FAM26D	predicted
hsa-let-7b-5p	MTI	---	FAM43A	validated
hsa-let-7b-5p	MTI	---	FAM49B	validated
hsa-let-7b-5p	MTI	---	FAM57A	validated
hsa-let-7b-5p	microcosm	ENST00000361738	FAM63A	predicted
hsa-let-7b-5p	microcosm	ENST00000369392	FAM72B	predicted
hsa-let-7b-5p	microcosm	ENST00000372570	FAM80A	predicted
hsa-let-7b-5p	microcosm	ENST00000283357	FAM81B	predicted
hsa-let-7b-5p	microcosm	ENST00000263266	FAM83E	predicted
hsa-let-7b-5p	MTI	---	FAM83G	validated
hsa-let-7b-5p	MTI	---	FAM84B	validated
hsa-let-7b-5p	MTI	---	FAM96A	validated
hsa-let-7b-5p	MTI	---	FANCD2	validated
hsa-let-7b-5p	microcosm	ENST00000383807	FANCD2	predicted
hsa-let-7b-5p	MTI	---	FARP1	validated
hsa-let-7b-5p	microcosm	ENST00000367721	FASLG	predicted
hsa-let-7b-5p	microcosm	ENST00000236980	FASTKD2	predicted
hsa-let-7b-5p	microcosm	ENST00000337792	FBF1	predicted
hsa-let-7b-5p	microcosm	ENST00000378079	FBX47_HUMAN	predicted
hsa-let-7b-5p	MTI	---	FBXL20	validated
hsa-let-7b-5p	MTI	---	FBXW2	validated
hsa-let-7b-5p	microcosm	ENST00000308299	FCN1	predicted
hsa-let-7b-5p	MTI	---	FEN1	validated
hsa-let-7b-5p	microcosm	ENST00000292408	FGFR4	predicted
hsa-let-7b-5p	MTI	---	FGFRL1	validated
hsa-let-7b-5p	microcosm	ENST00000375998	FHAD1	predicted
hsa-let-7b-5p	MTI	---	FIGN	validated
hsa-let-7b-5p	microcosm	ENST00000380986	FKBP1B	predicted
hsa-let-7b-5p	microcosm	ENST00000380991	FKBP1B	predicted
hsa-let-7b-5p	microcosm	ENST00000216330	FKBP3	predicted
hsa-let-7b-5p	MTI	---	FLAD1	validated
hsa-let-7b-5p	MTI	---	FLII	validated
hsa-let-7b-5p	MTI	---	FLNA	validated
hsa-let-7b-5p	MTI	---	FMNL3	validated
hsa-let-7b-5p	MTI	---	FMO4	validated
hsa-let-7b-5p	microcosm	ENST00000367749	FMO4	predicted
hsa-let-7b-5p	MTI	---	FNDC3A	validated
hsa-let-7b-5p	microcosm	ENST00000312562	FOSL1	predicted
hsa-let-7b-5p	MTI	---	FOXK1	validated
hsa-let-7b-5p	microcosm	ENST00000376199	FOXP3	predicted
hsa-let-7b-5p	MTI	---	FOXRED1	validated
hsa-let-7b-5p	MTI	---	FOXRED2	validated
hsa-let-7b-5p	MTI	---	FPR1	validated
hsa-let-7b-5p	microcosm	ENST00000380875	FREM1	predicted
hsa-let-7b-5p	microcosm	ENST00000373018	FRS3	predicted
hsa-let-7b-5p	MTI	---	FSTL1	validated
hsa-let-7b-5p	microcosm	ENST00000291670	FTCD	predicted
hsa-let-7b-5p	microcosm	ENST00000355384	FTCD	predicted
hsa-let-7b-5p	microcosm	ENST00000359679	FTCD	predicted
hsa-let-7b-5p	MTI	---	FTO	validated
hsa-let-7b-5p	MTI	---	FUT10	validated
hsa-let-7b-5p	MTI	---	FXN	validated
hsa-let-7b-5p	MTI	---	FXR2	validated
hsa-let-7b-5p	microcosm	ENST00000260287	FXYD2	predicted
hsa-let-7b-5p	microcosm	ENST00000342879	FXYD5	predicted
hsa-let-7b-5p	MTI	---	FZD9	validated
hsa-let-7b-5p	MTI	---	GABPB1	validated
hsa-let-7b-5p	MTI	---	GABPB2	validated
hsa-let-7b-5p	microcosm	ENST00000316939	GADD45GIP1	predicted
hsa-let-7b-5p	microcosm	ENST00000313298	GALE	predicted
hsa-let-7b-5p	microcosm	ENST00000374497	GALE	predicted
hsa-let-7b-5p	MTI	---	GALNT11	validated
hsa-let-7b-5p	MTI	---	GALNT2	validated
hsa-let-7b-5p	microcosm	ENST00000227756	GALNTL4	predicted
hsa-let-7b-5p	MTI	---	GAPDH	validated
hsa-let-7b-5p	MTI	---	GAPVD1	validated
hsa-let-7b-5p	MTI	---	GATA6	validated
hsa-let-7b-5p	MTI	---	GATC	validated
hsa-let-7b-5p	MTI	---	GBF1	validated
hsa-let-7b-5p	microcosm	ENST00000372054	GBG5L_HUMAN	predicted
hsa-let-7b-5p	microcosm	ENST00000297537	GBX1	predicted
hsa-let-7b-5p	microcosm	ENST00000260447	GCHFR	predicted
hsa-let-7b-5p	MTI	---	GCN1L1	validated
hsa-let-7b-5p	microcosm	ENST00000322348	GCNT4	predicted
hsa-let-7b-5p	microcosm	ENST00000369443	GDAP2	predicted
hsa-let-7b-5p	MTI	---	GDE1	validated
hsa-let-7b-5p	MTI	---	GDF11	validated
hsa-let-7b-5p	microcosm	ENST00000374372	GDF5	predicted
hsa-let-7b-5p	MTI	---	GDPD5	validated
hsa-let-7b-5p	MTI	---	GEMIN5	validated
hsa-let-7b-5p	MTI	---	GEMIN7	validated
hsa-let-7b-5p	MTI	---	GFM2	validated
hsa-let-7b-5p	microcosm	ENST00000340465	GFRAL	predicted
hsa-let-7b-5p	MTI	---	GGA3	validated
hsa-let-7b-5p	microcosm	ENST00000245541	GGA3	predicted
hsa-let-7b-5p	MTI	---	GGCT	validated
hsa-let-7b-5p	MTI	---	GGPS1	validated
hsa-let-7b-5p	microcosm	ENST00000345425	GIPC1	predicted
hsa-let-7b-5p	microcosm	ENST00000330181	GIYD2	predicted
hsa-let-7b-5p	microcosm	ENST00000335536	GIYD2	predicted
hsa-let-7b-5p	microcosm	ENST00000312891	GJE1	predicted
hsa-let-7b-5p	MTI	---	GLB1	validated
hsa-let-7b-5p	MTI	---	GLO1	validated
hsa-let-7b-5p	microcosm	ENST00000303227	GLOD5	predicted
hsa-let-7b-5p	MTI	---	GLTPD1	validated
hsa-let-7b-5p	MTI	---	GLTSCR2	validated
hsa-let-7b-5p	microcosm	ENST00000203556	GMIP	predicted
hsa-let-7b-5p	microcosm	ENST00000269162	GNAL	predicted
hsa-let-7b-5p	microcosm	ENST00000334049	GNAL	predicted
hsa-let-7b-5p	MTI	---	GNAS	validated
hsa-let-7b-5p	MTI	---	GNB1	validated
hsa-let-7b-5p	microcosm	ENST00000229264	GNB3	predicted
hsa-let-7b-5p	MTI	---	GNG5	validated
hsa-let-7b-5p	microcosm	ENST00000370641	GNG5	predicted
hsa-let-7b-5p	microcosm	ENST00000370645	GNG5	predicted
hsa-let-7b-5p	microcosm	ENST00000373062	GNL2	predicted
hsa-let-7b-5p	MTI	---	GOLGA4	validated
hsa-let-7b-5p	MTI	---	GPATCH1	validated
hsa-let-7b-5p	MTI	---	GPATCH4	validated
hsa-let-7b-5p	MTI	---	GPHN	validated
hsa-let-7b-5p	MTI	---	GPI	validated
hsa-let-7b-5p	microcosm	ENST00000156109	GPKOW	predicted
hsa-let-7b-5p	MTI	---	GPM6B	validated
hsa-let-7b-5p	microcosm	ENST00000370652	GPR112	predicted
hsa-let-7b-5p	microcosm	ENST00000313074	GPR137	predicted
hsa-let-7b-5p	microcosm	ENST00000377702	GPR137	predicted
hsa-let-7b-5p	microcosm	ENST00000354777	GPR177	predicted
hsa-let-7b-5p	MTI	---	GPR56	validated
hsa-let-7b-5p	microcosm	ENST00000229955	GPR63	predicted
hsa-let-7b-5p	microcosm	ENST00000257267	GPR77	predicted
hsa-let-7b-5p	microcosm	ENST00000354171	GPX4	predicted
hsa-let-7b-5p	MTI	---	GPX7	validated
hsa-let-7b-5p	microcosm	ENST00000335161	GRIA3	predicted
hsa-let-7b-5p	microcosm	ENST00000373091	GRIK3	predicted
hsa-let-7b-5p	MTI	---	GRPEL2	validated
hsa-let-7b-5p	microcosm	ENST00000301659	GSDM1	predicted
hsa-let-7b-5p	MTI	---	GSG2	validated
hsa-let-7b-5p	MTI	---	GSK3A	validated
hsa-let-7b-5p	MTI	---	GSPT1	validated
hsa-let-7b-5p	microcosm	ENST00000219627	GSPT1	predicted
hsa-let-7b-5p	MTI	---	GSR	validated
hsa-let-7b-5p	microcosm	ENST00000283875	GTF2E1	predicted
hsa-let-7b-5p	MTI	---	GTF2I	validated
hsa-let-7b-5p	MTI	---	GTF3C1	validated
hsa-let-7b-5p	MTI	---	GTF3C4	validated
hsa-let-7b-5p	MTI	---	GTPBP3	validated
hsa-let-7b-5p	MTI	---	GYG1	validated
hsa-let-7b-5p	MTI	---	GYS1	validated
hsa-let-7b-5p	MTI	---	GYS2	validated
hsa-let-7b-5p	MTI	---	GZF1	validated
hsa-let-7b-5p	microcosm	ENST00000294973	HAAO	predicted
hsa-let-7b-5p	MTI	---	HADHA	validated
hsa-let-7b-5p	MTI	---	HAND1	validated
hsa-let-7b-5p	microcosm	ENST00000231121	HAND1	predicted
hsa-let-7b-5p	MTI	---	HARS	validated
hsa-let-7b-5p	MTI	---	HAUS6	validated
hsa-let-7b-5p	microcosm	ENST00000336133	HCC1_HUMAN	predicted
hsa-let-7b-5p	MTI	---	HCFC1	validated
hsa-let-7b-5p	microcosm	ENST00000376800	HCG9	predicted
hsa-let-7b-5p	microcosm	ENST00000366579	HEATR1	predicted
hsa-let-7b-5p	MTI	---	HEATR2	validated
hsa-let-7b-5p	MTI	---	HELLS	validated
hsa-let-7b-5p	MTI	---	HERPUD1	validated
hsa-let-7b-5p	microcosm	ENST00000300302	HERPUD1	predicted
hsa-let-7b-5p	MTI	---	HES1	validated
hsa-let-7b-5p	microcosm	ENST00000317880	HFE	predicted
hsa-let-7b-5p	microcosm	ENST00000336625	HFE	predicted
hsa-let-7b-5p	microcosm	ENST00000345823	HFE	predicted
hsa-let-7b-5p	microcosm	ENST00000357618	HFE	predicted
hsa-let-7b-5p	microcosm	ENST00000354224	HGF	predicted
hsa-let-7b-5p	MTI	---	HGS	validated
hsa-let-7b-5p	microcosm	ENST00000370940	HHLA3	predicted
hsa-let-7b-5p	microcosm	ENST00000322941	HIC1	predicted
hsa-let-7b-5p	MTI	---	HIF1A	validated
hsa-let-7b-5p	microcosm	ENST00000377670	HIF3A	predicted
hsa-let-7b-5p	microcosm	ENST00000274787	HIGD2A	predicted
hsa-let-7b-5p	MTI	---	HIPK1	validated
hsa-let-7b-5p	microcosm	ENST00000291823	HIPK4	predicted
hsa-let-7b-5p	MTI	---	HIST1H1C	validated
hsa-let-7b-5p	MTI	---	HIST1H2BD	validated
hsa-let-7b-5p	MTI	---	HIST1H2BK	validated
hsa-let-7b-5p	MTI	---	HIST1H3B	validated
hsa-let-7b-5p	microcosm	ENST00000366695	HIST3H2A	predicted
hsa-let-7b-5p	MTI	---	HK1	validated
hsa-let-7b-5p	microcosm	ENST00000359426	HK1	predicted
hsa-let-7b-5p	microcosm	ENST00000360289	HK1	predicted
hsa-let-7b-5p	microcosm	ENST00000376792	HLA-J	predicted
hsa-let-7b-5p	microcosm	ENST00000366903	HLX1	predicted
hsa-let-7b-5p	microcosm	ENST00000277491	HMCN2	predicted
hsa-let-7b-5p	microcosm	ENST00000333651	HMG20B	predicted
hsa-let-7b-5p	MTI	---	HMGA1	validated
hsa-let-7b-5p	MTI	---	HMGA2	validated
hsa-let-7b-5p	miRecords	NM_003483	HMGA2	validated
hsa-let-7b-5p	MTI	---	HMGB1	validated
hsa-let-7b-5p	MTI	---	HMGCS1	validated
hsa-let-7b-5p	microcosm	ENST00000219700	HMOX2	predicted
hsa-let-7b-5p	MTI	---	HNRNPF	validated
hsa-let-7b-5p	MTI	---	HNRNPL	validated
hsa-let-7b-5p	MTI	---	HNRNPUL1	validated
hsa-let-7b-5p	MTI	---	HNRPDL	validated
hsa-let-7b-5p	microcosm	ENST00000378215	HNRPUL1	predicted
hsa-let-7b-5p	microcosm	ENST00000334082	HOMER1	predicted
hsa-let-7b-5p	microcosm	ENST00000264827	HOOK2	predicted
hsa-let-7b-5p	microcosm	ENST00000332503	HOXB4	predicted
hsa-let-7b-5p	microcosm	ENST00000303450	HOXC9	predicted
hsa-let-7b-5p	MTI	---	HOXD11	validated
hsa-let-7b-5p	microcosm	ENST00000255631	HPBP1_HUMAN	predicted
hsa-let-7b-5p	MTI	---	HRAS	validated
hsa-let-7b-5p	MTI	---	HS2ST1	validated
hsa-let-7b-5p	microcosm	ENST00000235547	HSD3B1	predicted
hsa-let-7b-5p	microcosm	ENST00000369413	HSD3B1	predicted
hsa-let-7b-5p	microcosm	ENST00000369416	HSD3B2	predicted
hsa-let-7b-5p	MTI	---	HSF2	validated
hsa-let-7b-5p	MTI	---	HSP90AA1	validated
hsa-let-7b-5p	MTI	---	HSPA1B	validated
hsa-let-7b-5p	MTI	---	HSPA8	validated
hsa-let-7b-5p	microcosm	ENST00000304298	HSPB2	predicted
hsa-let-7b-5p	MTI	---	HTT	validated
hsa-let-7b-5p	MTI	---	HUWE1	validated
hsa-let-7b-5p	microcosm	ENST00000373336	IAG2_HUMAN	predicted
hsa-let-7b-5p	MTI	---	IARS2	validated
hsa-let-7b-5p	MTI	---	IBA57	validated
hsa-let-7b-5p	MTI	---	ICOSLG	validated
hsa-let-7b-5p	microcosm	ENST00000330062	IDH2	predicted
hsa-let-7b-5p	MTI	---	IDI1	validated
hsa-let-7b-5p	MTI	---	IFIT5	validated
hsa-let-7b-5p	MTI	---	IFNB1	validated
hsa-let-7b-5p	MTI	---	IFNLR1	validated
hsa-let-7b-5p	MTI	---	IFRD1	validated
hsa-let-7b-5p	microcosm	ENST00000242591	IFT81	predicted
hsa-let-7b-5p	MTI	---	IGDCC4	validated
hsa-let-7b-5p	microcosm	ENST00000307046	IGF1	predicted
hsa-let-7b-5p	MTI	---	IGF1R	validated
hsa-let-7b-5p	MTI	---	IGF2BP1	validated
hsa-let-7b-5p	MTI	---	IGF2BP2	validated
hsa-let-7b-5p	MTI	---	IGF2BP3	validated
hsa-let-7b-5p	microcosm	ENST00000275525	IGFBP1	predicted
hsa-let-7b-5p	MTI	---	IGHMBP2	validated
hsa-let-7b-5p	MTI	---	IGSF3	validated
hsa-let-7b-5p	MTI	---	IGSF8	validated
hsa-let-7b-5p	MTI	---	IKZF3	validated
hsa-let-7b-5p	microcosm	ENST00000304506	IL13	predicted
hsa-let-7b-5p	microcosm	ENST00000378806	IL13	predicted
hsa-let-7b-5p	MTI	---	IL17RC	validated
hsa-let-7b-5p	microcosm	ENST00000264260	IL18RAP	predicted
hsa-let-7b-5p	microcosm	ENST00000226730	IL2	predicted
hsa-let-7b-5p	microcosm	ENST00000381282	IL6ST	predicted
hsa-let-7b-5p	MTI	---	IMPDH1	validated
hsa-let-7b-5p	MTI	---	IMPDH2	validated
hsa-let-7b-5p	microcosm	ENST00000343295	INDOL1	predicted
hsa-let-7b-5p	microcosm	ENST00000243786	INHA	predicted
hsa-let-7b-5p	microcosm	ENST00000373862	INHA	predicted
hsa-let-7b-5p	MTI	---	INPPL1	validated
hsa-let-7b-5p	microcosm	ENST00000239316	INSL4	predicted
hsa-let-7b-5p	MTI	---	INTS1	validated
hsa-let-7b-5p	MTI	---	INTS5	validated
hsa-let-7b-5p	MTI	---	INTS7	validated
hsa-let-7b-5p	MTI	---	IP6K1	validated
hsa-let-7b-5p	MTI	---	IPCEF1	validated
hsa-let-7b-5p	MTI	---	IPO11	validated
hsa-let-7b-5p	MTI	---	IPO4	validated
hsa-let-7b-5p	MTI	---	IPO7	validated
hsa-let-7b-5p	MTI	---	IPO8	validated
hsa-let-7b-5p	MTI	---	IPO9	validated
hsa-let-7b-5p	microcosm	ENST00000368239	IQGAP3	predicted
hsa-let-7b-5p	MTI	---	IRF2BP2	validated
hsa-let-7b-5p	microcosm	ENST00000244314	IRGC	predicted
hsa-let-7b-5p	MTI	---	IRS2	validated
hsa-let-7b-5p	MTI	---	IRS4	validated
hsa-let-7b-5p	microcosm	ENST00000298818	ISCA2	predicted
hsa-let-7b-5p	microcosm	ENST00000379224	ISG20	predicted
hsa-let-7b-5p	microcosm	ENST00000382687	ISGF3G	predicted
hsa-let-7b-5p	microcosm	ENST00000249842	ISLR	predicted
hsa-let-7b-5p	MTI	---	ISOC2	validated
hsa-let-7b-5p	MTI	---	ITGA3	validated
hsa-let-7b-5p	MTI	---	ITGB5	validated
hsa-let-7b-5p	microcosm	ENST00000267082	ITGB7	predicted
hsa-let-7b-5p	MTI	---	JAG1	validated
hsa-let-7b-5p	microcosm	ENST00000317961	JARID1D	predicted
hsa-let-7b-5p	microcosm	ENST00000349663	JARID1D	predicted
hsa-let-7b-5p	microcosm	ENST00000382810	JARID1D	predicted
hsa-let-7b-5p	microcosm	ENST00000293431	JOSD2	predicted
hsa-let-7b-5p	MTI	---	KCNC4	validated
hsa-let-7b-5p	microcosm	ENST00000257981	KCNH3	predicted
hsa-let-7b-5p	microcosm	ENST00000382082	KCNV2	predicted
hsa-let-7b-5p	MTI	---	KCTD12	validated
hsa-let-7b-5p	microcosm	ENST00000308768	KCTD13	predicted
hsa-let-7b-5p	microcosm	ENST00000327887	KCTD16	predicted
hsa-let-7b-5p	microcosm	ENST00000248903	KCTD17	predicted
hsa-let-7b-5p	microcosm	ENST00000352736	KCTD17	predicted
hsa-let-7b-5p	MTI	---	KCTD21	validated
hsa-let-7b-5p	MTI	---	KDELR1	validated
hsa-let-7b-5p	MTI	---	KDM4A	validated
hsa-let-7b-5p	MTI	---	KHSRP	validated
hsa-let-7b-5p	microcosm	ENST00000356068	KIAA0090	predicted
hsa-let-7b-5p	MTI	---	KIAA0141	validated
hsa-let-7b-5p	microcosm	ENST00000377985	KIAA0196	predicted
hsa-let-7b-5p	MTI	---	KIAA0391	validated
hsa-let-7b-5p	microcosm	ENST00000369068	KIAA0460	predicted
hsa-let-7b-5p	microcosm	ENST00000359865	KIAA0802	predicted
hsa-let-7b-5p	MTI	---	KIAA0930	validated
hsa-let-7b-5p	microcosm	ENST00000369938	KIAA1324	predicted
hsa-let-7b-5p	MTI	---	KIAA1328	validated
hsa-let-7b-5p	MTI	---	KIAA1377	validated
hsa-let-7b-5p	MTI	---	KIAA1429	validated
hsa-let-7b-5p	microcosm	ENST00000378554	KIAA1539	predicted
hsa-let-7b-5p	MTI	---	KIAA1549	validated
hsa-let-7b-5p	MTI	---	KIAA1586	validated
hsa-let-7b-5p	microcosm	ENST00000335999	KIAA1602	predicted
hsa-let-7b-5p	microcosm	ENST00000354423	KIAA1602	predicted
hsa-let-7b-5p	microcosm	ENST00000361121	KIAA1704	predicted
hsa-let-7b-5p	MTI	---	KIDINS220	validated
hsa-let-7b-5p	MTI	---	KIF1C	validated
hsa-let-7b-5p	MTI	---	KIF27	validated
hsa-let-7b-5p	microcosm	ENST00000297814	KIF27	predicted
hsa-let-7b-5p	MTI	---	KIF2A	validated
hsa-let-7b-5p	microcosm	ENST00000268919	KIF2B	predicted
hsa-let-7b-5p	MTI	---	KIFC1	validated
hsa-let-7b-5p	microcosm	ENST00000301332	KIFC2	predicted
hsa-let-7b-5p	microcosm	ENST00000339924	KIR2DL1	predicted
hsa-let-7b-5p	MTI	---	KLHDC8B	validated
hsa-let-7b-5p	microcosm	ENST00000332780	KLHDC8B	predicted
hsa-let-7b-5p	microcosm	ENST00000335554	KLHDC8B	predicted
hsa-let-7b-5p	MTI	---	KLHL11	validated
hsa-let-7b-5p	microcosm	ENST00000373114	KLHL4	predicted
hsa-let-7b-5p	microcosm	ENST00000341319	KLHL6	predicted
hsa-let-7b-5p	microcosm	ENST00000358789	KLK10	predicted
hsa-let-7b-5p	microcosm	ENST00000310157	KLK6	predicted
hsa-let-7b-5p	microcosm	ENST00000381908	KLRD1	predicted
hsa-let-7b-5p	MTI	---	KMT2D	validated
hsa-let-7b-5p	MTI	---	KPNA5	validated
hsa-let-7b-5p	MTI	---	KPNA6	validated
hsa-let-7b-5p	microcosm	ENST00000373621	KPNA6	predicted
hsa-let-7b-5p	MTI	---	KREMEN1	validated
hsa-let-7b-5p	miRecords	NM_002276.3	KRT	validated
hsa-let-7b-5p	microcosm	ENST00000251643	KRT12	predicted
hsa-let-7b-5p	microcosm	ENST00000252242	KRT5	predicted
hsa-let-7b-5p	microcosm	ENST00000293308	KRT8	predicted
hsa-let-7b-5p	microcosm	ENST00000327741	KRT81	predicted
hsa-let-7b-5p	microcosm	ENST00000334680	KRTAP22-1	predicted
hsa-let-7b-5p	microcosm	ENST00000334975	KTN1	predicted
hsa-let-7b-5p	microcosm	ENST00000356229	KTN1	predicted
hsa-let-7b-5p	MTI	---	KXD1	validated
hsa-let-7b-5p	MTI	---	L3MBTL4	validated
hsa-let-7b-5p	MTI	---	LACE1	validated
hsa-let-7b-5p	MTI	---	LACTB2	validated
hsa-let-7b-5p	microcosm	ENST00000301046	LALBA	predicted
hsa-let-7b-5p	MTI	---	LARP1	validated
hsa-let-7b-5p	MTI	---	LBR	validated
hsa-let-7b-5p	microcosm	ENST00000341396	LBX2	predicted
hsa-let-7b-5p	microcosm	ENST00000368779	LCE2A	predicted
hsa-let-7b-5p	microcosm	ENST00000046794	LCP2	predicted
hsa-let-7b-5p	microcosm	ENST00000300051	LDHD	predicted
hsa-let-7b-5p	MTI	---	LDLR	validated
hsa-let-7b-5p	MTI	---	LEFTY1	validated
hsa-let-7b-5p	microcosm	ENST00000368747	LELP1	predicted
hsa-let-7b-5p	microcosm	ENST00000367153	LEMD1	predicted
hsa-let-7b-5p	microcosm	ENST00000371058	LEPR	predicted
hsa-let-7b-5p	microcosm	ENST00000301219	LILRA5	predicted
hsa-let-7b-5p	MTI	---	LIMD2	validated
hsa-let-7b-5p	miRecords	NM_024674	LIN28	validated
hsa-let-7b-5p	MTI	---	LIN28A	validated
hsa-let-7b-5p	MTI	---	LIN28B	validated
hsa-let-7b-5p	microcosm	ENST00000308675	LINGO2	predicted
hsa-let-7b-5p	microcosm	ENST00000296252	LIPH	predicted
hsa-let-7b-5p	microcosm	ENST00000282673	LIPM	predicted
hsa-let-7b-5p	microcosm	ENST00000167462	LLGL2	predicted
hsa-let-7b-5p	microcosm	ENST00000375227	LLGL2	predicted
hsa-let-7b-5p	MTI	---	LLPH	validated
hsa-let-7b-5p	MTI	---	LMAN2	validated
hsa-let-7b-5p	microcosm	ENST00000267102	LMBR1L	predicted
hsa-let-7b-5p	microcosm	ENST00000335523	LOC342865	predicted
hsa-let-7b-5p	microcosm	ENST00000316490	LOC652153	predicted
hsa-let-7b-5p	microcosm	ENST00000377462	LOC730803	predicted
hsa-let-7b-5p	microcosm	ENST00000368742	LOR	predicted
hsa-let-7b-5p	MTI	---	LPCAT3	validated
hsa-let-7b-5p	MTI	---	LPGAT1	validated
hsa-let-7b-5p	MTI	---	LPHN2	validated
hsa-let-7b-5p	MTI	---	LPL	validated
hsa-let-7b-5p	MTI	---	LRIG1	validated
hsa-let-7b-5p	microcosm	ENST00000361127	LRIG2	predicted
hsa-let-7b-5p	MTI	---	LRIG3	validated
hsa-let-7b-5p	microcosm	ENST00000320743	LRIG3	predicted
hsa-let-7b-5p	microcosm	ENST00000379141	LRIG3	predicted
hsa-let-7b-5p	microcosm	ENST00000249377	LRRC17	predicted
hsa-let-7b-5p	microcosm	ENST00000374160	LRRC18	predicted
hsa-let-7b-5p	MTI	---	LRRC20	validated
hsa-let-7b-5p	MTI	---	LRRC40	validated
hsa-let-7b-5p	MTI	---	LRRC41	validated
hsa-let-7b-5p	microcosm	ENST00000388972	LRRC44	predicted
hsa-let-7b-5p	MTI	---	LRRC47	validated
hsa-let-7b-5p	MTI	---	LRRC8A	validated
hsa-let-7b-5p	microcosm	ENST00000373324	LRSAM1	predicted
hsa-let-7b-5p	MTI	---	LSG1	validated
hsa-let-7b-5p	microcosm	ENST00000311351	LSM1	predicted
hsa-let-7b-5p	microcosm	ENST00000286307	LSM11	predicted
hsa-let-7b-5p	microcosm	ENST00000375661	LSM2	predicted
hsa-let-7b-5p	MTI	---	LSM6	validated
hsa-let-7b-5p	microcosm	ENST00000296581	LSM6	predicted
hsa-let-7b-5p	MTI	---	LTA4H	validated
hsa-let-7b-5p	microcosm	ENST00000309195	LTB4DH	predicted
hsa-let-7b-5p	microcosm	ENST00000314174	LUZP1	predicted
hsa-let-7b-5p	microcosm	ENST00000375832	LY6G6D	predicted
hsa-let-7b-5p	MTI	---	LYN	validated
hsa-let-7b-5p	microcosm	ENST00000287748	LYZL4	predicted
hsa-let-7b-5p	microcosm	ENST00000293274	LYZL6	predicted
hsa-let-7b-5p	MTI	---	LZIC	validated
hsa-let-7b-5p	MTI	---	MAB21L1	validated
hsa-let-7b-5p	microcosm	ENST00000318634	MAB21L1	predicted
hsa-let-7b-5p	microcosm	ENST00000379919	MAB21L1	predicted
hsa-let-7b-5p	microcosm	ENST00000376664	MAD2L2	predicted
hsa-let-7b-5p	microcosm	ENST00000376040	MAK10	predicted
hsa-let-7b-5p	microcosm	ENST00000331217	MAML2	predicted
hsa-let-7b-5p	MTI	---	MANSC1	validated
hsa-let-7b-5p	MTI	---	MAP2K2	validated
hsa-let-7b-5p	microcosm	ENST00000262948	MAP2K2	predicted
hsa-let-7b-5p	MTI	---	MAP2K7	validated
hsa-let-7b-5p	MTI	---	MAP4	validated
hsa-let-7b-5p	microcosm	ENST00000378758	MAP4K3	predicted
hsa-let-7b-5p	MTI	---	MAP7	validated
hsa-let-7b-5p	MTI	---	MAP7D1	validated
hsa-let-7b-5p	microcosm	ENST00000311277	MAP9	predicted
hsa-let-7b-5p	MTI	---	MAPK1	validated
hsa-let-7b-5p	MTI	---	MAPK6	validated
hsa-let-7b-5p	MTI	---	MARCH6	validated
hsa-let-7b-5p	MTI	---	MARS	validated
hsa-let-7b-5p	MTI	---	MARS2	validated
hsa-let-7b-5p	MTI	---	MAT2B	validated
hsa-let-7b-5p	MTI	---	MBD2	validated
hsa-let-7b-5p	MTI	---	MBD6	validated
hsa-let-7b-5p	MTI	---	MCAT	validated
hsa-let-7b-5p	MTI	---	MCF2L2	validated
hsa-let-7b-5p	MTI	---	MCM4	validated
hsa-let-7b-5p	microcosm	ENST00000216122	MCM5	predicted
hsa-let-7b-5p	MTI	---	MCM7	validated
hsa-let-7b-5p	microcosm	ENST00000344683	MCPH1	predicted
hsa-let-7b-5p	microcosm	ENST00000259882	MDC1	predicted
hsa-let-7b-5p	microcosm	ENST00000376406	MDC1	predicted
hsa-let-7b-5p	microcosm	ENST00000373051	MDFI	predicted
hsa-let-7b-5p	microcosm	ENST00000258149	MDM2	predicted
hsa-let-7b-5p	MTI	---	MDM4	validated
hsa-let-7b-5p	microcosm	ENST00000255764	MED10	predicted
hsa-let-7b-5p	microcosm	ENST00000293777	MED11	predicted
hsa-let-7b-5p	MTI	---	MED13	validated
hsa-let-7b-5p	MTI	---	MED14	validated
hsa-let-7b-5p	MTI	---	MED25	validated
hsa-let-7b-5p	MTI	---	MED28	validated
hsa-let-7b-5p	MTI	---	MEF2C	validated
hsa-let-7b-5p	MTI	---	MEIS3P1	validated
hsa-let-7b-5p	MTI	---	MESDC1	validated
hsa-let-7b-5p	microcosm	ENST00000382985	METT11D1	predicted
hsa-let-7b-5p	microcosm	ENST00000381290	MFAP1	predicted
hsa-let-7b-5p	microcosm	ENST00000372811	MFSD2	predicted
hsa-let-7b-5p	MTI	---	MFSD3	validated
hsa-let-7b-5p	MTI	---	MFSD8	validated
hsa-let-7b-5p	microcosm	ENST00000264968	MGAT4A	predicted
hsa-let-7b-5p	MTI	---	MIB1	validated
hsa-let-7b-5p	MTI	---	MIDN	validated
hsa-let-7b-5p	MTI	---	MIEN1	validated
hsa-let-7b-5p	MTI	---	MIER2	validated
hsa-let-7b-5p	microcosm	ENST00000245551	MIF4GD	predicted
hsa-let-7b-5p	MTI	---	MIOS	validated
hsa-let-7b-5p	MTI	---	MIPEP	validated
hsa-let-7b-5p	MTI	---	MKRN2	validated
hsa-let-7b-5p	microcosm	ENST00000238662	MLH3	predicted
hsa-let-7b-5p	microcosm	ENST00000301067	MLL2	predicted
hsa-let-7b-5p	microcosm	ENST00000311117	MLL5	predicted
hsa-let-7b-5p	MTI	---	MLLT1	validated
hsa-let-7b-5p	MTI	---	MLLT10	validated
hsa-let-7b-5p	MTI	---	MMACHC	validated
hsa-let-7b-5p	microcosm	ENST00000236826	MMP8	predicted
hsa-let-7b-5p	MTI	---	MMS22L	validated
hsa-let-7b-5p	MTI	---	MOB1A	validated
hsa-let-7b-5p	MTI	---	MOB1B	validated
hsa-let-7b-5p	microcosm	ENST00000379527	MOSPD3	predicted
hsa-let-7b-5p	MTI	---	MOV10	validated
hsa-let-7b-5p	MTI	---	MPG	validated
hsa-let-7b-5p	MTI	---	MPND	validated
hsa-let-7b-5p	microcosm	ENST00000239761	MRC1	predicted
hsa-let-7b-5p	microcosm	ENST00000331429	MRC1L1	predicted
hsa-let-7b-5p	MTI	---	MRM1	validated
hsa-let-7b-5p	microcosm	ENST00000250156	MRM1	predicted
hsa-let-7b-5p	MTI	---	MRPL12	validated
hsa-let-7b-5p	microcosm	ENST00000296102	MRPL33	predicted
hsa-let-7b-5p	microcosm	ENST00000359603	MRPL33	predicted
hsa-let-7b-5p	microcosm	ENST00000379666	MRPL33	predicted
hsa-let-7b-5p	MTI	---	MRPL37	validated
hsa-let-7b-5p	MTI	---	MRPL47	validated
hsa-let-7b-5p	microcosm	ENST00000259038	MRPL47	predicted
hsa-let-7b-5p	MTI	---	MRPS11	validated
hsa-let-7b-5p	MTI	---	MRPS24	validated
hsa-let-7b-5p	microcosm	ENST00000323563	MRPS31	predicted
hsa-let-7b-5p	MTI	---	MRPS33	validated
hsa-let-7b-5p	MTI	---	MSANTD2	validated
hsa-let-7b-5p	MTI	---	MSI1	validated
hsa-let-7b-5p	MTI	---	MSI2	validated
hsa-let-7b-5p	MTI	---	MSN	validated
hsa-let-7b-5p	microcosm	ENST00000361899	MT-ATP6	predicted
hsa-let-7b-5p	microcosm	ENST00000361851	MT-ATP8	predicted
hsa-let-7b-5p	microcosm	ENST00000361739	MT-CO2	predicted
hsa-let-7b-5p	microcosm	ENST00000361567	MT-ND5	predicted
hsa-let-7b-5p	microcosm	ENST00000305949	MTBP	predicted
hsa-let-7b-5p	microcosm	ENST00000220058	MTFMT	predicted
hsa-let-7b-5p	MTI	---	MTFP1	validated
hsa-let-7b-5p	MTI	---	MTPN	validated
hsa-let-7b-5p	microcosm	ENST00000379480	MTRF1	predicted
hsa-let-7b-5p	MTI	---	MTRR	validated
hsa-let-7b-5p	MTI	---	MTSS1L	validated
hsa-let-7b-5p	MTI	---	MTUS1	validated
hsa-let-7b-5p	MTI	---	MTX3	validated
hsa-let-7b-5p	microcosm	ENST00000379458	MUC3A	predicted
hsa-let-7b-5p	microcosm	ENST00000346145	MUC4	predicted
hsa-let-7b-5p	microcosm	ENST00000358378	MUC5AC	predicted
hsa-let-7b-5p	microcosm	ENST00000304887	MUC7	predicted
hsa-let-7b-5p	MTI	---	MXD1	validated
hsa-let-7b-5p	MTI	---	MYC	validated
hsa-let-7b-5p	microcosm	ENST00000377970	MYC	predicted
hsa-let-7b-5p	MTI	---	MYCBP	validated
hsa-let-7b-5p	microcosm	ENST00000372451	MYCL2	predicted
hsa-let-7b-5p	MTI	---	MYO1C	validated
hsa-let-7b-5p	MTI	---	MYO1E	validated
hsa-let-7b-5p	microcosm	ENST00000241651	MYOG	predicted
hsa-let-7b-5p	microcosm	ENST00000215057	MZF1	predicted
hsa-let-7b-5p	MTI	---	NAA10	validated
hsa-let-7b-5p	MTI	---	NAA15	validated
hsa-let-7b-5p	MTI	---	NAA20	validated
hsa-let-7b-5p	MTI	---	NAA25	validated
hsa-let-7b-5p	MTI	---	NAA30	validated
hsa-let-7b-5p	MTI	---	NAA40	validated
hsa-let-7b-5p	MTI	---	NAA50	validated
hsa-let-7b-5p	MTI	---	NABP2	validated
hsa-let-7b-5p	MTI	---	NACA	validated
hsa-let-7b-5p	MTI	---	NAF1	validated
hsa-let-7b-5p	MTI	---	NAP1L1	validated
hsa-let-7b-5p	MTI	---	NARS2	validated
hsa-let-7b-5p	microcosm	ENST00000281038	NARS2	predicted
hsa-let-7b-5p	microcosm	ENST00000205194	NAT14	predicted
hsa-let-7b-5p	MTI	---	NAT8L	validated
hsa-let-7b-5p	MTI	---	NBPF15	validated
hsa-let-7b-5p	MTI	---	NCAPD2	validated
hsa-let-7b-5p	MTI	---	NCAPG2	validated
hsa-let-7b-5p	microcosm	ENST00000375130	NCBP1	predicted
hsa-let-7b-5p	MTI	---	NCKIPSD	validated
hsa-let-7b-5p	MTI	---	NCOA3	validated
hsa-let-7b-5p	MTI	---	NCOA5	validated
hsa-let-7b-5p	MTI	---	NCOR1	validated
hsa-let-7b-5p	MTI	---	ND1	validated
hsa-let-7b-5p	MTI	---	ND2	validated
hsa-let-7b-5p	MTI	---	ND4	validated
hsa-let-7b-5p	MTI	---	ND4L	validated
hsa-let-7b-5p	MTI	---	ND5	validated
hsa-let-7b-5p	MTI	---	NDRG1	validated
hsa-let-7b-5p	microcosm	ENST00000309979	NDST2	predicted
hsa-let-7b-5p	MTI	---	NDUFA10	validated
hsa-let-7b-5p	microcosm	ENST00000354763	NDUFA4L2	predicted
hsa-let-7b-5p	MTI	---	NDUFA4P1	validated
hsa-let-7b-5p	MTI	---	NDUFAF7	validated
hsa-let-7b-5p	MTI	---	NEDD4	validated
hsa-let-7b-5p	microcosm	ENST00000366998	NEK2	predicted
hsa-let-7b-5p	microcosm	ENST00000339406	NEK3	predicted
hsa-let-7b-5p	MTI	---	NEK9	validated
hsa-let-7b-5p	microcosm	ENST00000343053	NELFB_HUMAN	predicted
hsa-let-7b-5p	microcosm	ENST00000334961	NF2	predicted
hsa-let-7b-5p	MTI	---	NFATC1	validated
hsa-let-7b-5p	microcosm	ENST00000371567	NFATC2	predicted
hsa-let-7b-5p	MTI	---	NFATC3	validated
hsa-let-7b-5p	MTI	---	NFKBIA	validated
hsa-let-7b-5p	MTI	---	NFU1	validated
hsa-let-7b-5p	microcosm	ENST00000369512	NGFB	predicted
hsa-let-7b-5p	MTI	---	NHLRC2	validated
hsa-let-7b-5p	MTI	---	NHLRC3	validated
hsa-let-7b-5p	MTI	---	NHSL1	validated
hsa-let-7b-5p	MTI	---	NIPBL	validated
hsa-let-7b-5p	microcosm	ENST00000268459	NKD1	predicted
hsa-let-7b-5p	MTI	---	NLE1	validated
hsa-let-7b-5p	microcosm	ENST00000258042	NMBR	predicted
hsa-let-7b-5p	MTI	---	NME4	validated
hsa-let-7b-5p	microcosm	ENST00000382940	NME4	predicted
hsa-let-7b-5p	MTI	---	NME6	validated
hsa-let-7b-5p	microcosm	ENST00000302378	NME6	predicted
hsa-let-7b-5p	microcosm	ENST00000377204	NMNAT1	predicted
hsa-let-7b-5p	microcosm	ENST00000358180	NM_207389	predicted
hsa-let-7b-5p	MTI	---	NOA1	validated
hsa-let-7b-5p	MTI	---	NOL6	validated
hsa-let-7b-5p	MTI	---	NOLC1	validated
hsa-let-7b-5p	MTI	---	NOM1	validated
hsa-let-7b-5p	MTI	---	NOMO3	validated
hsa-let-7b-5p	MTI	---	NOP14	validated
hsa-let-7b-5p	microcosm	ENST00000317647	NOSTRIN	predicted
hsa-let-7b-5p	microcosm	ENST00000361505	NP	predicted
hsa-let-7b-5p	microcosm	ENST00000238633	NPC2	predicted
hsa-let-7b-5p	microcosm	ENST00000342694	NPR2	predicted
hsa-let-7b-5p	microcosm	ENST00000378051	NPR2	predicted
hsa-let-7b-5p	microcosm	ENST00000381553	NPSR1	predicted
hsa-let-7b-5p	MTI	---	NPTN	validated
hsa-let-7b-5p	microcosm	ENST00000359454	NP_001004331.1	predicted
hsa-let-7b-5p	microcosm	ENST00000356628	NP_001004354.1	predicted
hsa-let-7b-5p	microcosm	ENST00000340021	NP_001006605.1	predicted
hsa-let-7b-5p	microcosm	ENST00000334127	NP_001013678.1	predicted
hsa-let-7b-5p	microcosm	ENST00000329600	NP_001013679.2	predicted
hsa-let-7b-5p	microcosm	ENST00000341775	NP_001013707.1	predicted
hsa-let-7b-5p	microcosm	ENST00000309950	NP_001017920.1	predicted
hsa-let-7b-5p	microcosm	ENST00000376292	NP_001034637.1	predicted
hsa-let-7b-5p	microcosm	ENST00000361549	NP_009007.2	predicted
hsa-let-7b-5p	microcosm	ENST00000313875	NP_055803.1	predicted
hsa-let-7b-5p	microcosm	ENST00000317018	NP_057452.1	predicted
hsa-let-7b-5p	microcosm	ENST00000306368	NP_057578.1	predicted
hsa-let-7b-5p	microcosm	ENST00000373395	NP_060880.3	predicted
hsa-let-7b-5p	microcosm	ENST00000339898	NP_061864.2	predicted
hsa-let-7b-5p	microcosm	ENST00000388934	NP_079137.1	predicted
hsa-let-7b-5p	microcosm	ENST00000254337	NP_612362.2	predicted
hsa-let-7b-5p	microcosm	ENST00000294244	NP_612480.1	predicted
hsa-let-7b-5p	microcosm	ENST00000389082	NP_659410.3	predicted
hsa-let-7b-5p	microcosm	ENST00000270235	NP_665806.1	predicted
hsa-let-7b-5p	microcosm	ENST00000317716	NP_689963.2	predicted
hsa-let-7b-5p	microcosm	ENST00000337023	NP_777590.1	predicted
hsa-let-7b-5p	microcosm	ENST00000324436	NP_848620.1	predicted
hsa-let-7b-5p	microcosm	ENST00000318083	NP_872380.1	predicted
hsa-let-7b-5p	microcosm	ENST00000330943	NP_878274.1	predicted
hsa-let-7b-5p	microcosm	ENST00000359069	NP_945352.1	predicted
hsa-let-7b-5p	microcosm	ENST00000280330	NP_954584.1	predicted
hsa-let-7b-5p	microcosm	ENST00000317413	NP_997254.2	predicted
hsa-let-7b-5p	microcosm	ENST00000360945	NP_997260.1	predicted
hsa-let-7b-5p	MTI	---	NR2E1	validated
hsa-let-7b-5p	MTI	---	NR6A1	validated
hsa-let-7b-5p	microcosm	ENST00000373584	NR6A1	predicted
hsa-let-7b-5p	MTI	---	NRAS	validated
hsa-let-7b-5p	MTI	---	NRD1	validated
hsa-let-7b-5p	microcosm	ENST00000303212	NRTN	predicted
hsa-let-7b-5p	MTI	---	NSA2	validated
hsa-let-7b-5p	MTI	---	NSD1	validated
hsa-let-7b-5p	microcosm	ENST00000287437	NSMCE2	predicted
hsa-let-7b-5p	MTI	---	NSMCE4A	validated
hsa-let-7b-5p	MTI	---	NSUN2	validated
hsa-let-7b-5p	microcosm	ENST00000369855	NT5C2	predicted
hsa-let-7b-5p	MTI	---	NT5DC2	validated
hsa-let-7b-5p	microcosm	ENST00000331010	NTF3	predicted
hsa-let-7b-5p	microcosm	ENST00000360670	NTNG2	predicted
hsa-let-7b-5p	microcosm	ENST00000360948	NTRK3	predicted
hsa-let-7b-5p	MTI	---	NUBP2	validated
hsa-let-7b-5p	MTI	---	NUCB2	validated
hsa-let-7b-5p	MTI	---	NUCKS1	validated
hsa-let-7b-5p	MTI	---	NUDT19	validated
hsa-let-7b-5p	microcosm	ENST00000367900	NUF2	predicted
hsa-let-7b-5p	MTI	---	NUP153	validated
hsa-let-7b-5p	MTI	---	NUP155	validated
hsa-let-7b-5p	MTI	---	NUP214	validated
hsa-let-7b-5p	MTI	---	NUP35	validated
hsa-let-7b-5p	MTI	---	NUSAP1	validated
hsa-let-7b-5p	MTI	---	NVL	validated
hsa-let-7b-5p	MTI	---	NXN	validated
hsa-let-7b-5p	MTI	---	NXT2	validated
hsa-let-7b-5p	MTI	---	Nras	validated
hsa-let-7b-5p	microcosm	ENST00000224950	OBFC1	predicted
hsa-let-7b-5p	microcosm	ENST00000366709	OBSCN	predicted
hsa-let-7b-5p	MTI	---	OCLN	validated
hsa-let-7b-5p	microcosm	ENST00000388904	ODZ2	predicted
hsa-let-7b-5p	microcosm	ENST00000344629	OGG1	predicted
hsa-let-7b-5p	microcosm	ENST00000219022	OLFM4	predicted
hsa-let-7b-5p	microcosm	ENST00000377937	OLFM4	predicted
hsa-let-7b-5p	MTI	---	ONECUT2	validated
hsa-let-7b-5p	MTI	---	OPA3	validated
hsa-let-7b-5p	MTI	---	OPRL1	validated
hsa-let-7b-5p	microcosm	ENST00000367222	OPTC	predicted
hsa-let-7b-5p	microcosm	ENST00000316770	OR10Q1	predicted
hsa-let-7b-5p	microcosm	ENST00000358120	OR2L13	predicted
hsa-let-7b-5p	microcosm	ENST00000366478	OR2L13	predicted
hsa-let-7b-5p	microcosm	ENST00000314259	OR4C6	predicted
hsa-let-7b-5p	microcosm	ENST00000307632	OR52K1	predicted
hsa-let-7b-5p	microcosm	ENST00000308682	OR7D4	predicted
hsa-let-7b-5p	MTI	---	ORC4	validated
hsa-let-7b-5p	MTI	---	OSBPL10	validated
hsa-let-7b-5p	microcosm	ENST00000337809	OSBPL9	predicted
hsa-let-7b-5p	MTI	---	OSTM1	validated
hsa-let-7b-5p	MTI	---	OTUB1	validated
hsa-let-7b-5p	MTI	---	OXA1L	validated
hsa-let-7b-5p	MTI	---	OXNAD1	validated
hsa-let-7b-5p	MTI	---	OXR1	validated
hsa-let-7b-5p	microcosm	ENST00000225538	P2RX1	predicted
hsa-let-7b-5p	MTI	---	PA2G4	validated
hsa-let-7b-5p	MTI	---	PAAF1	validated
hsa-let-7b-5p	MTI	---	PABPC1	validated
hsa-let-7b-5p	microcosm	ENST00000320580	PACS1	predicted
hsa-let-7b-5p	microcosm	ENST00000375453	PADI4	predicted
hsa-let-7b-5p	MTI	---	PAFAH1B3	validated
hsa-let-7b-5p	MTI	---	PAFAH2	validated
hsa-let-7b-5p	MTI	---	PAK1	validated
hsa-let-7b-5p	MTI	---	PALD1	validated
hsa-let-7b-5p	microcosm	ENST00000316562	PANK2	predicted
hsa-let-7b-5p	MTI	---	PAPOLA	validated
hsa-let-7b-5p	MTI	---	PAPSS1	validated
hsa-let-7b-5p	microcosm	ENST00000338639	PARK7	predicted
hsa-let-7b-5p	microcosm	ENST00000313028	PARP10	predicted
hsa-let-7b-5p	MTI	---	PARP16	validated
hsa-let-7b-5p	MTI	---	PARVB	validated
hsa-let-7b-5p	microcosm	ENST00000360702	PARVB	predicted
hsa-let-7b-5p	MTI	---	PAX3	validated
hsa-let-7b-5p	microcosm	ENST00000323199	PAXIP1	predicted
hsa-let-7b-5p	microcosm	ENST00000251203	PBX4	predicted
hsa-let-7b-5p	MTI	---	PCBP2	validated
hsa-let-7b-5p	MTI	---	PCCB	validated
hsa-let-7b-5p	microcosm	ENST00000261944	PCDLK_HUMAN	predicted
hsa-let-7b-5p	MTI	---	PCGF3	validated
hsa-let-7b-5p	microcosm	ENST00000355703	PCNXL3	predicted
hsa-let-7b-5p	microcosm	ENST00000376767	PCSK5	predicted
hsa-let-7b-5p	MTI	---	PCYT1A	validated
hsa-let-7b-5p	MTI	---	PCYT1B	validated
hsa-let-7b-5p	microcosm	ENST00000356768	PCYT1B	predicted
hsa-let-7b-5p	MTI	---	PCYT2	validated
hsa-let-7b-5p	MTI	---	PDCD10	validated
hsa-let-7b-5p	MTI	---	PDCD11	validated
hsa-let-7b-5p	microcosm	ENST00000369797	PDCD11	predicted
hsa-let-7b-5p	MTI	---	PDCL3	validated
hsa-let-7b-5p	MTI	---	PDE12	validated
hsa-let-7b-5p	microcosm	ENST00000379419	PDE7A	predicted
hsa-let-7b-5p	MTI	---	PDGFRA	validated
hsa-let-7b-5p	MTI	---	PDHX	validated
hsa-let-7b-5p	microcosm	ENST00000300289	PDIA3	predicted
hsa-let-7b-5p	microcosm	ENST00000381533	PDIA3	predicted
hsa-let-7b-5p	MTI	---	PDK1	validated
hsa-let-7b-5p	microcosm	ENST00000308354	PDLIM2	predicted
hsa-let-7b-5p	microcosm	ENST00000355572	PDLIM7	predicted
hsa-let-7b-5p	MTI	---	PDP2	validated
hsa-let-7b-5p	microcosm	ENST00000311765	PDP2_HUMAN	predicted
hsa-let-7b-5p	MTI	---	PDPR	validated
hsa-let-7b-5p	MTI	---	PDS5A	validated
hsa-let-7b-5p	microcosm	ENST00000360533	PDZD5A	predicted
hsa-let-7b-5p	microcosm	ENST00000279688	PDZD5B	predicted
hsa-let-7b-5p	microcosm	ENST00000374337	PDZD5B	predicted
hsa-let-7b-5p	MTI	---	PDZD8	validated
hsa-let-7b-5p	microcosm	ENST00000298919	PDZRN4	predicted
hsa-let-7b-5p	microcosm	ENST00000380795	PDZRN4	predicted
hsa-let-7b-5p	MTI	---	PEG10	validated
hsa-let-7b-5p	microcosm	ENST00000255389	PEMT	predicted
hsa-let-7b-5p	MTI	---	PER1	validated
hsa-let-7b-5p	microcosm	ENST00000335214	PES1	predicted
hsa-let-7b-5p	microcosm	ENST00000354694	PES1	predicted
hsa-let-7b-5p	microcosm	ENST00000379968	PEX1	predicted
hsa-let-7b-5p	MTI	---	PEX11B	validated
hsa-let-7b-5p	MTI	---	PEX6	validated
hsa-let-7b-5p	MTI	---	PFKM	validated
hsa-let-7b-5p	MTI	---	PFN1	validated
hsa-let-7b-5p	microcosm	ENST00000356667	PGC	predicted
hsa-let-7b-5p	microcosm	ENST00000373025	PGC	predicted
hsa-let-7b-5p	microcosm	ENST00000008938	PGLYRP1	predicted
hsa-let-7b-5p	MTI	---	PGM1	validated
hsa-let-7b-5p	MTI	---	PGM2L1	validated
hsa-let-7b-5p	MTI	---	PGM3	validated
hsa-let-7b-5p	MTI	---	PGRMC1	validated
hsa-let-7b-5p	MTI	---	PHACTR4	validated
hsa-let-7b-5p	MTI	---	PHKA1	validated
hsa-let-7b-5p	microcosm	ENST00000367309	PHLDA3	predicted
hsa-let-7b-5p	microcosm	ENST00000360429	PHLPPL	predicted
hsa-let-7b-5p	microcosm	ENST00000247665	PHPT1	predicted
hsa-let-7b-5p	microcosm	ENST00000371660	PHPT1	predicted
hsa-let-7b-5p	microcosm	ENST00000371661	PHPT1	predicted
hsa-let-7b-5p	microcosm	ENST00000371662	PHPT1	predicted
hsa-let-7b-5p	microcosm	ENST00000262971	PIAS4	predicted
hsa-let-7b-5p	microcosm	ENST00000331075	PIB5PA	predicted
hsa-let-7b-5p	MTI	---	PIGG	validated
hsa-let-7b-5p	MTI	---	PIGU	validated
hsa-let-7b-5p	microcosm	ENST00000374147	PIGV	predicted
hsa-let-7b-5p	microcosm	ENST00000328396	PIGW	predicted
hsa-let-7b-5p	MTI	---	PIH1D1	validated
hsa-let-7b-5p	microcosm	ENST00000318798	PIK3AP1	predicted
hsa-let-7b-5p	microcosm	ENST00000371109	PIK3AP1	predicted
hsa-let-7b-5p	microcosm	ENST00000311500	PIP5K2B	predicted
hsa-let-7b-5p	microcosm	ENST00000336566	PISD	predicted
hsa-let-7b-5p	MTI	---	PITHD1	validated
hsa-let-7b-5p	microcosm	ENST00000337114	PKD1L2	predicted
hsa-let-7b-5p	microcosm	ENST00000230643	PKD2L2	predicted
hsa-let-7b-5p	microcosm	ENST00000372887	PKIG	predicted
hsa-let-7b-5p	microcosm	ENST00000291906	PKN3	predicted
hsa-let-7b-5p	microcosm	ENST00000308366	PLA2G1B	predicted
hsa-let-7b-5p	MTI	---	PLAGL2	validated
hsa-let-7b-5p	microcosm	ENST00000221264	PLAUR	predicted
hsa-let-7b-5p	microcosm	ENST00000327757	PLB1	predicted
hsa-let-7b-5p	microcosm	ENST00000260402	PLCB2	predicted
hsa-let-7b-5p	MTI	---	PLCB3	validated
hsa-let-7b-5p	MTI	---	PLCG2	validated
hsa-let-7b-5p	microcosm	ENST00000381657	PLCXD1	predicted
hsa-let-7b-5p	microcosm	ENST00000381663	PLCXD1	predicted
hsa-let-7b-5p	microcosm	ENST00000356508	PLD3	predicted
hsa-let-7b-5p	MTI	---	PLEKHA3	validated
hsa-let-7b-5p	microcosm	ENST00000340850	PLEKHG5	predicted
hsa-let-7b-5p	microcosm	ENST00000377725	PLEKHG5	predicted
hsa-let-7b-5p	microcosm	ENST00000377728	PLEKHG5	predicted
hsa-let-7b-5p	microcosm	ENST00000011684	PLEKHG6	predicted
hsa-let-7b-5p	microcosm	ENST00000375799	PLEKHM2	predicted
hsa-let-7b-5p	MTI	---	PLEKHO1	validated
hsa-let-7b-5p	microcosm	ENST00000025469	PLEKHO1	predicted
hsa-let-7b-5p	MTI	---	PLK1	validated
hsa-let-7b-5p	microcosm	ENST00000324822	PLSCR3	predicted
hsa-let-7b-5p	MTI	---	PLXDC2	validated
hsa-let-7b-5p	MTI	---	PLXNB2	validated
hsa-let-7b-5p	MTI	---	PLXND1	validated
hsa-let-7b-5p	MTI	---	PM20D2	validated
hsa-let-7b-5p	MTI	---	PMAIP1	validated
hsa-let-7b-5p	MTI	---	PMF1	validated
hsa-let-7b-5p	MTI	---	PMPCA	validated
hsa-let-7b-5p	microcosm	ENST00000254320	PODNL1	predicted
hsa-let-7b-5p	microcosm	ENST00000339560	PODNL1	predicted
hsa-let-7b-5p	MTI	---	POLD2	validated
hsa-let-7b-5p	microcosm	ENST00000217800	POLI	predicted
hsa-let-7b-5p	microcosm	ENST00000370172	POLL	predicted
hsa-let-7b-5p	microcosm	ENST00000370174	POLL	predicted
hsa-let-7b-5p	microcosm	ENST00000264233	POLQ	predicted
hsa-let-7b-5p	MTI	---	POLR1A	validated
hsa-let-7b-5p	MTI	---	POLR1B	validated
hsa-let-7b-5p	MTI	---	POLR2A	validated
hsa-let-7b-5p	MTI	---	POLR2C	validated
hsa-let-7b-5p	MTI	---	POLR2D	validated
hsa-let-7b-5p	microcosm	ENST00000272645	POLR2D	predicted
hsa-let-7b-5p	microcosm	ENST00000301788	POLR2G	predicted
hsa-let-7b-5p	MTI	---	POLR2H	validated
hsa-let-7b-5p	MTI	---	POLR2L	validated
hsa-let-7b-5p	MTI	---	POLR3B	validated
hsa-let-7b-5p	MTI	---	POLR3D	validated
hsa-let-7b-5p	MTI	---	POLR3G	validated
hsa-let-7b-5p	MTI	---	POM121	validated
hsa-let-7b-5p	MTI	---	POM121C	validated
hsa-let-7b-5p	MTI	---	POP1	validated
hsa-let-7b-5p	MTI	---	POTEG	validated
hsa-let-7b-5p	microcosm	ENST00000373230	PPA1	predicted
hsa-let-7b-5p	MTI	---	PPARGC1A	validated
hsa-let-7b-5p	microcosm	ENST00000358314	PPHLN1	predicted
hsa-let-7b-5p	MTI	---	PPID	validated
hsa-let-7b-5p	microcosm	ENST00000318317	PPIL5	predicted
hsa-let-7b-5p	microcosm	ENST00000361579	PPIL5	predicted
hsa-let-7b-5p	MTI	---	PPM1G	validated
hsa-let-7b-5p	MTI	---	PPP1R12C	validated
hsa-let-7b-5p	MTI	---	PPP1R15B	validated
hsa-let-7b-5p	microcosm	ENST00000292539	PPP1R16A	predicted
hsa-let-7b-5p	MTI	---	PPP1R16B	validated
hsa-let-7b-5p	MTI	---	PPP1R7	validated
hsa-let-7b-5p	MTI	---	PPP2R2A	validated
hsa-let-7b-5p	microcosm	ENST00000314348	PPP2R2D	predicted
hsa-let-7b-5p	MTI	---	PPP2R5E	validated
hsa-let-7b-5p	microcosm	ENST00000295122	PPP3R1	predicted
hsa-let-7b-5p	MTI	---	PPRC1	validated
hsa-let-7b-5p	microcosm	ENST00000375153	PQLC2	predicted
hsa-let-7b-5p	microcosm	ENST00000375155	PQLC2	predicted
hsa-let-7b-5p	MTI	---	PRAF2	validated
hsa-let-7b-5p	MTI	---	PRDM1	validated
hsa-let-7b-5p	microcosm	ENST00000263765	PRDM11	predicted
hsa-let-7b-5p	MTI	---	PRDM4	validated
hsa-let-7b-5p	microcosm	ENST00000265462	PRDX5	predicted
hsa-let-7b-5p	MTI	---	PRIM1	validated
hsa-let-7b-5p	MTI	---	PRIM2	validated
hsa-let-7b-5p	microcosm	ENST00000389488	PRIM2A	predicted
hsa-let-7b-5p	MTI	---	PRKAA2	validated
hsa-let-7b-5p	MTI	---	PRKAR2A	validated
hsa-let-7b-5p	microcosm	ENST00000303531	PRKCB1	predicted
hsa-let-7b-5p	MTI	---	PRKD1	validated
hsa-let-7b-5p	MTI	---	PRPF19	validated
hsa-let-7b-5p	MTI	---	PRPF8	validated
hsa-let-7b-5p	microcosm	ENST00000382094	PRPF8	predicted
hsa-let-7b-5p	MTI	---	PRPS1	validated
hsa-let-7b-5p	microcosm	ENST00000372418	PRPS1	predicted
hsa-let-7b-5p	MTI	---	PRRC2A	validated
hsa-let-7b-5p	MTI	---	PRRC2B	validated
hsa-let-7b-5p	MTI	---	PRSS22	validated
hsa-let-7b-5p	microcosm	ENST00000161006	PRSS22	predicted
hsa-let-7b-5p	microcosm	ENST00000268281	PRSS36	predicted
hsa-let-7b-5p	MTI	---	PRTG	validated
hsa-let-7b-5p	microcosm	ENST00000303728	PRY_HUMAN	predicted
hsa-let-7b-5p	MTI	---	PSD3	validated
hsa-let-7b-5p	MTI	---	PSMD9	validated
hsa-let-7b-5p	MTI	---	PSME3	validated
hsa-let-7b-5p	MTI	---	PSMG4	validated
hsa-let-7b-5p	microcosm	ENST00000259845	PSORS1C2	predicted
hsa-let-7b-5p	microcosm	ENST00000275605	PSPH	predicted
hsa-let-7b-5p	microcosm	ENST00000305392	PTAFR	predicted
hsa-let-7b-5p	MTI	---	PTCD1	validated
hsa-let-7b-5p	microcosm	ENST00000304672	PTCRA	predicted
hsa-let-7b-5p	MTI	---	PTGES2	validated
hsa-let-7b-5p	MTI	---	PTGFRN	validated
hsa-let-7b-5p	MTI	---	PTGS2	validated
hsa-let-7b-5p	MTI	---	PTP4A2	validated
hsa-let-7b-5p	microcosm	ENST00000328736	PTPN21	predicted
hsa-let-7b-5p	MTI	---	PTPN23	validated
hsa-let-7b-5p	MTI	---	PTTG1	validated
hsa-let-7b-5p	MTI	---	PUM1	validated
hsa-let-7b-5p	microcosm	ENST00000339382	PURG	predicted
hsa-let-7b-5p	MTI	---	PUS1	validated
hsa-let-7b-5p	MTI	---	PVR	validated
hsa-let-7b-5p	MTI	---	PXDN	validated
hsa-let-7b-5p	microcosm	ENST00000357039	PXMP3	predicted
hsa-let-7b-5p	MTI	---	PYCRL	validated
hsa-let-7b-5p	microcosm	ENST00000315776	PYY2	predicted
hsa-let-7b-5p	microcosm	ENST00000359893	Q3LIC9_HUMAN	predicted
hsa-let-7b-5p	microcosm	ENST00000377968	Q4G0Z0_HUMAN	predicted
hsa-let-7b-5p	microcosm	ENST00000257359	Q5FWF1_HUMAN	predicted
hsa-let-7b-5p	microcosm	ENST00000360034	Q5GMF8_HUMAN	predicted
hsa-let-7b-5p	microcosm	ENST00000287674	Q5T344_HUMAN	predicted
hsa-let-7b-5p	microcosm	ENST00000376681	Q658K6_HUMAN	predicted
hsa-let-7b-5p	microcosm	ENST00000316602	Q6NW39_HUMAN	predicted
hsa-let-7b-5p	microcosm	ENST00000379627	Q6UWI1_HUMAN	predicted
hsa-let-7b-5p	microcosm	ENST00000375352	Q6UXZ3_HUMAN	predicted
hsa-let-7b-5p	microcosm	ENST00000383003	Q6ZNX8_HUMAN	predicted
hsa-let-7b-5p	microcosm	ENST00000371690	Q6ZQN6_HUMAN	predicted
hsa-let-7b-5p	microcosm	ENST00000370347	Q6ZQP1_HUMAN	predicted
hsa-let-7b-5p	microcosm	ENST00000381181	Q6ZRX0_HUMAN	predicted
hsa-let-7b-5p	microcosm	ENST00000377296	Q6ZSQ5_HUMAN	predicted
hsa-let-7b-5p	microcosm	ENST00000341540	Q6ZU45_HUMAN	predicted
hsa-let-7b-5p	microcosm	ENST00000339906	Q6ZV65_HUMAN	predicted
hsa-let-7b-5p	microcosm	ENST00000360514	Q8IUS2_HUMAN	predicted
hsa-let-7b-5p	microcosm	ENST00000355156	Q8IVI1_HUMAN	predicted
hsa-let-7b-5p	microcosm	ENST00000360186	Q8N0T2_HUMAN	predicted
hsa-let-7b-5p	microcosm	ENST00000324928	Q8N6V7_HUMAN	predicted
hsa-let-7b-5p	microcosm	ENST00000324144	Q8NH06_HUMAN	predicted
hsa-let-7b-5p	microcosm	ENST00000328207	Q8NH44_HUMAN	predicted
hsa-let-7b-5p	microcosm	ENST00000331559	Q99687-2	predicted
hsa-let-7b-5p	microcosm	ENST00000317649	Q9H377_HUMAN	predicted
hsa-let-7b-5p	microcosm	ENST00000299959	Q9H378_HUMAN	predicted
hsa-let-7b-5p	microcosm	ENST00000314437	Q9HD52_HUMAN	predicted
hsa-let-7b-5p	microcosm	ENST00000321100	Q9NQ39_HUMAN	predicted
hsa-let-7b-5p	microcosm	ENST00000379786	Q9NZ81-2	predicted
hsa-let-7b-5p	microcosm	ENST00000315763	Q9UHU7_HUMAN	predicted
hsa-let-7b-5p	microcosm	ENST00000378484	Q9UI90_HUMAN	predicted
hsa-let-7b-5p	MTI	---	QARS	validated
hsa-let-7b-5p	microcosm	ENST00000306125	QARS	predicted
hsa-let-7b-5p	MTI	---	QDPR	validated
hsa-let-7b-5p	MTI	---	QKI	validated
hsa-let-7b-5p	MTI	---	QRSL1	validated
hsa-let-7b-5p	MTI	---	RAB10	validated
hsa-let-7b-5p	MTI	---	RAB11FIP4	validated
hsa-let-7b-5p	MTI	---	RAB19	validated
hsa-let-7b-5p	microcosm	ENST00000367495	RAB32	predicted
hsa-let-7b-5p	MTI	---	RAB38	validated
hsa-let-7b-5p	MTI	---	RAB3GAP2	validated
hsa-let-7b-5p	MTI	---	RAB40C	validated
hsa-let-7b-5p	MTI	---	RABL2A	validated
hsa-let-7b-5p	microcosm	ENST00000376439	RABL2A	predicted
hsa-let-7b-5p	MTI	---	RABL2B	validated
hsa-let-7b-5p	microcosm	ENST00000326758	RAD17	predicted
hsa-let-7b-5p	microcosm	ENST00000361732	RAD17	predicted
hsa-let-7b-5p	microcosm	ENST00000380777	RAD17	predicted
hsa-let-7b-5p	MTI	---	RAD18	validated
hsa-let-7b-5p	microcosm	ENST00000337432	RAD51C	predicted
hsa-let-7b-5p	microcosm	ENST00000307980	RAD9A	predicted
hsa-let-7b-5p	MTI	---	RAI1	validated
hsa-let-7b-5p	MTI	---	RALB	validated
hsa-let-7b-5p	MTI	---	RALGAPB	validated
hsa-let-7b-5p	microcosm	ENST00000246194	RALY	predicted
hsa-let-7b-5p	microcosm	ENST00000375114	RALY	predicted
hsa-let-7b-5p	microcosm	ENST00000283195	RANBP2	predicted
hsa-let-7b-5p	MTI	---	RANBP6	validated
hsa-let-7b-5p	MTI	---	RAP2C	validated
hsa-let-7b-5p	microcosm	ENST00000263528	RASAL2	predicted
hsa-let-7b-5p	microcosm	ENST00000367647	RASAL2	predicted
hsa-let-7b-5p	MTI	---	RBBP6	validated
hsa-let-7b-5p	MTI	---	RBFOX1	validated
hsa-let-7b-5p	MTI	---	RBFOX2	validated
hsa-let-7b-5p	MTI	---	RBM12	validated
hsa-let-7b-5p	MTI	---	RBM12B	validated
hsa-let-7b-5p	MTI	---	RBM19	validated
hsa-let-7b-5p	MTI	---	RBM22	validated
hsa-let-7b-5p	microcosm	ENST00000359890	RBM23	predicted
hsa-let-7b-5p	MTI	---	RBM34	validated
hsa-let-7b-5p	microcosm	ENST00000362051	RBM34	predicted
hsa-let-7b-5p	microcosm	ENST00000310092	RBM4	predicted
hsa-let-7b-5p	MTI	---	RBPJ	validated
hsa-let-7b-5p	MTI	---	RCAN1	validated
hsa-let-7b-5p	MTI	---	RDH10	validated
hsa-let-7b-5p	microcosm	ENST00000360752	RDH16	predicted
hsa-let-7b-5p	MTI	---	RDX	validated
hsa-let-7b-5p	MTI	---	REEP4	validated
hsa-let-7b-5p	microcosm	ENST00000272324	REG3G	predicted
hsa-let-7b-5p	microcosm	ENST00000218151	RENBP	predicted
hsa-let-7b-5p	MTI	---	REPS1	validated
hsa-let-7b-5p	microcosm	ENST00000265881	REXO2	predicted
hsa-let-7b-5p	MTI	---	RFC2	validated
hsa-let-7b-5p	MTI	---	RFFL	validated
hsa-let-7b-5p	microcosm	ENST00000262406	RGS9	predicted
hsa-let-7b-5p	microcosm	ENST00000262316	RHBDF1	predicted
hsa-let-7b-5p	microcosm	ENST00000268122	RHCG	predicted
hsa-let-7b-5p	MTI	---	RHD	validated
hsa-let-7b-5p	MTI	---	RHOB	validated
hsa-let-7b-5p	MTI	---	RHOG	validated
hsa-let-7b-5p	microcosm	ENST00000254260	RHPN2	predicted
hsa-let-7b-5p	microcosm	ENST00000374656	RING1	predicted
hsa-let-7b-5p	MTI	---	RIOK2	validated
hsa-let-7b-5p	MTI	---	RIOK3	validated
hsa-let-7b-5p	microcosm	ENST00000326695	RIT2	predicted
hsa-let-7b-5p	MTI	---	RNASE10	validated
hsa-let-7b-5p	microcosm	ENST00000221486	RNASEH2A	predicted
hsa-let-7b-5p	MTI	---	RNF115	validated
hsa-let-7b-5p	MTI	---	RNF144B	validated
hsa-let-7b-5p	microcosm	ENST00000374819	RNF20	predicted
hsa-let-7b-5p	microcosm	ENST00000389120	RNF20	predicted
hsa-let-7b-5p	MTI	---	RNF40	validated
hsa-let-7b-5p	MTI	---	RNF44	validated
hsa-let-7b-5p	microcosm	ENST00000375085	RNF5	predicted
hsa-let-7b-5p	microcosm	ENST00000375087	RNF5	predicted
hsa-let-7b-5p	microcosm	ENST00000375094	RNF5	predicted
hsa-let-7b-5p	MTI	---	RNFT1	validated
hsa-let-7b-5p	MTI	---	RNMT	validated
hsa-let-7b-5p	MTI	---	RNMTL1	validated
hsa-let-7b-5p	microcosm	ENST00000313433	RPA2	predicted
hsa-let-7b-5p	microcosm	ENST00000373909	RPA2	predicted
hsa-let-7b-5p	MTI	---	RPAP1	validated
hsa-let-7b-5p	MTI	---	RPIA	validated
hsa-let-7b-5p	MTI	---	RPL12	validated
hsa-let-7b-5p	MTI	---	RPL18	validated
hsa-let-7b-5p	MTI	---	RPL18A	validated
hsa-let-7b-5p	microcosm	ENST00000329092	RPL35A	predicted
hsa-let-7b-5p	MTI	---	RPP38	validated
hsa-let-7b-5p	MTI	---	RPS24	validated
hsa-let-7b-5p	MTI	---	RPS4X	validated
hsa-let-7b-5p	MTI	---	RPSA	validated
hsa-let-7b-5p	microcosm	ENST00000315616	RPUSD2	predicted
hsa-let-7b-5p	microcosm	ENST00000336790	RPUSD2	predicted
hsa-let-7b-5p	microcosm	ENST00000287624	RPUSD3	predicted
hsa-let-7b-5p	microcosm	ENST00000383820	RPUSD3	predicted
hsa-let-7b-5p	MTI	---	RRAD	validated
hsa-let-7b-5p	MTI	---	RRBP1	validated
hsa-let-7b-5p	MTI	---	RRM1	validated
hsa-let-7b-5p	MTI	---	RRM2	validated
hsa-let-7b-5p	microcosm	ENST00000370992	RRP12	predicted
hsa-let-7b-5p	MTI	---	RRP1B	validated
hsa-let-7b-5p	MTI	---	RRP7A	validated
hsa-let-7b-5p	MTI	---	RRP8	validated
hsa-let-7b-5p	MTI	---	RTCA	validated
hsa-let-7b-5p	microcosm	ENST00000272430	RTKN	predicted
hsa-let-7b-5p	microcosm	ENST00000255674	RTTN	predicted
hsa-let-7b-5p	microcosm	ENST00000381006	RUFY3	predicted
hsa-let-7b-5p	MTI	---	RWDD1	validated
hsa-let-7b-5p	MTI	---	RXRB	validated
hsa-let-7b-5p	microcosm	ENST00000368738	S100A9	predicted
hsa-let-7b-5p	MTI	---	SAFB	validated
hsa-let-7b-5p	MTI	---	SALL2	validated
hsa-let-7b-5p	MTI	---	SALL3	validated
hsa-let-7b-5p	microcosm	ENST00000296977	SAMD3	predicted
hsa-let-7b-5p	MTI	---	SAR1A	validated
hsa-let-7b-5p	microcosm	ENST00000234677	SARS	predicted
hsa-let-7b-5p	microcosm	ENST00000369920	SARS	predicted
hsa-let-7b-5p	microcosm	ENST00000369923	SARS	predicted
hsa-let-7b-5p	microcosm	ENST00000221431	SARS2	predicted
hsa-let-7b-5p	MTI	---	SC5D	validated
hsa-let-7b-5p	MTI	---	SCAF4	validated
hsa-let-7b-5p	MTI	---	SCAF8	validated
hsa-let-7b-5p	MTI	---	SCAMP1	validated
hsa-let-7b-5p	MTI	---	SCAMP3	validated
hsa-let-7b-5p	microcosm	ENST00000329478	SCAMP4	predicted
hsa-let-7b-5p	microcosm	ENST00000265565	SCAP	predicted
hsa-let-7b-5p	MTI	---	SCD	validated
hsa-let-7b-5p	MTI	---	SCML2	validated
hsa-let-7b-5p	MTI	---	SCRN1	validated
hsa-let-7b-5p	microcosm	ENST00000379729	SCUBE2	predicted
hsa-let-7b-5p	MTI	---	SCYL1	validated
hsa-let-7b-5p	microcosm	ENST00000270176	SCYL1	predicted
hsa-let-7b-5p	MTI	---	SDAD1	validated
hsa-let-7b-5p	microcosm	ENST00000247020	SDF2	predicted
hsa-let-7b-5p	MTI	---	SDR42E1	validated
hsa-let-7b-5p	MTI	---	SEC11A	validated
hsa-let-7b-5p	MTI	---	SEC16A	validated
hsa-let-7b-5p	MTI	---	SEC23B	validated
hsa-let-7b-5p	MTI	---	SEMA4C	validated
hsa-let-7b-5p	microcosm	ENST00000305476	SEMA4C	predicted
hsa-let-7b-5p	MTI	---	SEMG2	validated
hsa-let-7b-5p	microcosm	ENST00000339976	SENP1	predicted
hsa-let-7b-5p	microcosm	ENST00000323460	SENP5	predicted
hsa-let-7b-5p	microcosm	ENST00000321367	SEPT1	predicted
hsa-let-7b-5p	MTI	---	SEPT4	validated
hsa-let-7b-5p	microcosm	ENST00000378719	SEPT8	predicted
hsa-let-7b-5p	MTI	---	SERBP1	validated
hsa-let-7b-5p	microcosm	ENST00000367698	SERPINC1	predicted
hsa-let-7b-5p	microcosm	ENST00000278407	SERPING1	predicted
hsa-let-7b-5p	microcosm	ENST00000378323	SERPING1	predicted
hsa-let-7b-5p	microcosm	ENST00000357949	SERTAD1	predicted
hsa-let-7b-5p	MTI	---	SETD5	validated
hsa-let-7b-5p	microcosm	ENST00000271640	SETDB1	predicted
hsa-let-7b-5p	microcosm	ENST00000368969	SETDB1	predicted
hsa-let-7b-5p	MTI	---	SF3B1	validated
hsa-let-7b-5p	MTI	---	SFMBT1	validated
hsa-let-7b-5p	microcosm	ENST00000339276	SFN	predicted
hsa-let-7b-5p	microcosm	ENST00000359079	SGMS2	predicted
hsa-let-7b-5p	MTI	---	SH3GLB1	validated
hsa-let-7b-5p	MTI	---	SH3PXD2A	validated
hsa-let-7b-5p	microcosm	ENST00000375830	SHC3	predicted
hsa-let-7b-5p	MTI	---	SIGMAR1	validated
hsa-let-7b-5p	MTI	---	SIKE1	validated
hsa-let-7b-5p	MTI	---	SKI	validated
hsa-let-7b-5p	microcosm	ENST00000216540	SLC10A1	predicted
hsa-let-7b-5p	MTI	---	SLC10A3	validated
hsa-let-7b-5p	MTI	---	SLC10A7	validated
hsa-let-7b-5p	MTI	---	SLC11A2	validated
hsa-let-7b-5p	microcosm	ENST00000372315	SLC12A5	predicted
hsa-let-7b-5p	MTI	---	SLC12A7	validated
hsa-let-7b-5p	microcosm	ENST00000354161	SLC12A9	predicted
hsa-let-7b-5p	microcosm	ENST00000320521	SLC16A8	predicted
hsa-let-7b-5p	MTI	---	SLC16A9	validated
hsa-let-7b-5p	microcosm	ENST00000265425	SLC17A2	predicted
hsa-let-7b-5p	MTI	---	SLC19A3	validated
hsa-let-7b-5p	MTI	---	SLC1A4	validated
hsa-let-7b-5p	MTI	---	SLC20A1	validated
hsa-let-7b-5p	MTI	---	SLC25A1	validated
hsa-let-7b-5p	microcosm	ENST00000215882	SLC25A1	predicted
hsa-let-7b-5p	MTI	---	SLC25A12	validated
hsa-let-7b-5p	MTI	---	SLC25A13	validated
hsa-let-7b-5p	microcosm	ENST00000327451	SLC25A18	predicted
hsa-let-7b-5p	MTI	---	SLC25A19	validated
hsa-let-7b-5p	microcosm	ENST00000264088	SLC25A23	predicted
hsa-let-7b-5p	MTI	---	SLC25A24	validated
hsa-let-7b-5p	MTI	---	SLC25A32	validated
hsa-let-7b-5p	MTI	---	SLC25A4	validated
hsa-let-7b-5p	microcosm	ENST00000341119	SLC25A40	predicted
hsa-let-7b-5p	microcosm	ENST00000340010	SLC26A3	predicted
hsa-let-7b-5p	microcosm	ENST00000355574	SLC26A8	predicted
hsa-let-7b-5p	MTI	---	SLC27A2	validated
hsa-let-7b-5p	microcosm	ENST00000255830	SLC2A11	predicted
hsa-let-7b-5p	microcosm	ENST00000373371	SLC2A8	predicted
hsa-let-7b-5p	MTI	---	SLC30A1	validated
hsa-let-7b-5p	MTI	---	SLC30A7	validated
hsa-let-7b-5p	microcosm	ENST00000240333	SLC35B1	predicted
hsa-let-7b-5p	microcosm	ENST00000253270	SLC35D2	predicted
hsa-let-7b-5p	microcosm	ENST00000375259	SLC35D2	predicted
hsa-let-7b-5p	MTI	---	SLC35F1	validated
hsa-let-7b-5p	MTI	---	SLC38A1	validated
hsa-let-7b-5p	MTI	---	SLC38A2	validated
hsa-let-7b-5p	MTI	---	SLC38A5	validated
hsa-let-7b-5p	MTI	---	SLC38A7	validated
hsa-let-7b-5p	microcosm	ENST00000269740	SLC39A3	predicted
hsa-let-7b-5p	MTI	---	SLC5A6	validated
hsa-let-7b-5p	microcosm	ENST00000335875	SLC6A16	predicted
hsa-let-7b-5p	MTI	---	SLC9A3R1	validated
hsa-let-7b-5p	MTI	---	SMARCA1	validated
hsa-let-7b-5p	MTI	---	SMARCA4	validated
hsa-let-7b-5p	MTI	---	SMARCAD1	validated
hsa-let-7b-5p	MTI	---	SMARCB1	validated
hsa-let-7b-5p	MTI	---	SMARCC1	validated
hsa-let-7b-5p	MTI	---	SMARCC2	validated
hsa-let-7b-5p	MTI	---	SMARCD1	validated
hsa-let-7b-5p	MTI	---	SMC1A	validated
hsa-let-7b-5p	microcosm	ENST00000357608	SMC3	predicted
hsa-let-7b-5p	microcosm	ENST00000361804	SMC3	predicted
hsa-let-7b-5p	MTI	---	SMCR7L	validated
hsa-let-7b-5p	MTI	---	SMCR8	validated
hsa-let-7b-5p	microcosm	ENST00000316811	SMCR8	predicted
hsa-let-7b-5p	MTI	---	SMG1	validated
hsa-let-7b-5p	MTI	---	SMG7	validated
hsa-let-7b-5p	microcosm	ENST00000226460	SMR3A	predicted
hsa-let-7b-5p	microcosm	ENST00000337581	SMUG1	predicted
hsa-let-7b-5p	MTI	---	SNAP23	validated
hsa-let-7b-5p	microcosm	ENST00000316634	SNAPC5	predicted
hsa-let-7b-5p	MTI	---	SNRPA	validated
hsa-let-7b-5p	microcosm	ENST00000300413	SNRPD1	predicted
hsa-let-7b-5p	MTI	---	SNRPE	validated
hsa-let-7b-5p	MTI	---	SNX12	validated
hsa-let-7b-5p	MTI	---	SNX17	validated
hsa-let-7b-5p	MTI	---	SOCS1	validated
hsa-let-7b-5p	microcosm	ENST00000332029	SOCS1	predicted
hsa-let-7b-5p	MTI	---	SOD2	validated
hsa-let-7b-5p	MTI	---	SON	validated
hsa-let-7b-5p	microcosm	ENST00000354238	SOS2	predicted
hsa-let-7b-5p	MTI	---	SOX13	validated
hsa-let-7b-5p	MTI	---	SOX9	validated
hsa-let-7b-5p	MTI	---	SP1	validated
hsa-let-7b-5p	MTI	---	SP100	validated
hsa-let-7b-5p	microcosm	ENST00000181092	SP140	predicted
hsa-let-7b-5p	microcosm	ENST00000326558	SPAG11A	predicted
hsa-let-7b-5p	microcosm	ENST00000359758	SPAG11B	predicted
hsa-let-7b-5p	MTI	---	SPATA12	validated
hsa-let-7b-5p	microcosm	ENST00000299140	SPATA19	predicted
hsa-let-7b-5p	MTI	---	SPCS3	validated
hsa-let-7b-5p	microcosm	ENST00000378538	SPI1	predicted
hsa-let-7b-5p	MTI	---	SPN	validated
hsa-let-7b-5p	MTI	---	SPR	validated
hsa-let-7b-5p	microcosm	ENST00000328051	SPRR4	predicted
hsa-let-7b-5p	MTI	---	SPRYD4	validated
hsa-let-7b-5p	MTI	---	SPRYD7	validated
hsa-let-7b-5p	MTI	---	SPTBN2	validated
hsa-let-7b-5p	microcosm	ENST00000356738	SRA1	predicted
hsa-let-7b-5p	MTI	---	SRCAP	validated
hsa-let-7b-5p	microcosm	ENST00000361204	SREBF2	predicted
hsa-let-7b-5p	microcosm	ENST00000320672	SSBP2	predicted
hsa-let-7b-5p	microcosm	ENST00000326495	SSH1	predicted
hsa-let-7b-5p	MTI	---	SSR1	validated
hsa-let-7b-5p	microcosm	ENST00000376895	SSX3	predicted
hsa-let-7b-5p	microcosm	ENST00000376909	SSX9	predicted
hsa-let-7b-5p	MTI	---	ST13	validated
hsa-let-7b-5p	microcosm	ENST00000369669	ST7L	predicted
hsa-let-7b-5p	microcosm	ENST00000324000	ST8SIA3	predicted
hsa-let-7b-5p	microcosm	ENST00000317296	STAG3	predicted
hsa-let-7b-5p	microcosm	ENST00000265404	STAP1_HUMAN	predicted
hsa-let-7b-5p	MTI	---	STAT2	validated
hsa-let-7b-5p	microcosm	ENST00000314128	STAT2	predicted
hsa-let-7b-5p	microcosm	ENST00000246895	STATH	predicted
hsa-let-7b-5p	MTI	---	STEAP3	validated
hsa-let-7b-5p	MTI	---	STIM1	validated
hsa-let-7b-5p	MTI	---	STIP1	validated
hsa-let-7b-5p	MTI	---	STK38	validated
hsa-let-7b-5p	MTI	---	STK4	validated
hsa-let-7b-5p	microcosm	ENST00000308497	STOX2	predicted
hsa-let-7b-5p	microcosm	ENST00000381806	STRC	predicted
hsa-let-7b-5p	MTI	---	STRN	validated
hsa-let-7b-5p	microcosm	ENST00000242770	STX10	predicted
hsa-let-7b-5p	microcosm	ENST00000299341	STXBP4	predicted
hsa-let-7b-5p	microcosm	ENST00000321680	STXBP5	predicted
hsa-let-7b-5p	microcosm	ENST00000360412	SUHW2	predicted
hsa-let-7b-5p	microcosm	ENST00000251303	SULT1A3	predicted
hsa-let-7b-5p	microcosm	ENST00000355544	SULT1A3	predicted
hsa-let-7b-5p	MTI	---	SUMO1	validated
hsa-let-7b-5p	MTI	---	SUMO2	validated
hsa-let-7b-5p	MTI	---	SUOX	validated
hsa-let-7b-5p	microcosm	ENST00000266971	SUOX	predicted
hsa-let-7b-5p	MTI	---	SUPT16H	validated
hsa-let-7b-5p	MTI	---	SUPT20H	validated
hsa-let-7b-5p	microcosm	ENST00000225504	SUPT4H1	predicted
hsa-let-7b-5p	microcosm	ENST00000314616	SUPT6H	predicted
hsa-let-7b-5p	microcosm	ENST00000337768	SUPT7L	predicted
hsa-let-7b-5p	microcosm	ENST00000371974	SURF1	predicted
hsa-let-7b-5p	MTI	---	SURF4	validated
hsa-let-7b-5p	microcosm	ENST00000369622	SYNCRIP	predicted
hsa-let-7b-5p	MTI	---	SYNE1	validated
hsa-let-7b-5p	MTI	---	SYNE2	validated
hsa-let-7b-5p	MTI	---	SYNGR2	validated
hsa-let-7b-5p	MTI	---	SYNJ2BP	validated
hsa-let-7b-5p	MTI	---	SZRD1	validated
hsa-let-7b-5p	MTI	---	TAB2	validated
hsa-let-7b-5p	MTI	---	TAF9	validated
hsa-let-7b-5p	MTI	---	TAF9B	validated
hsa-let-7b-5p	microcosm	ENST00000278968	TAGLN	predicted
hsa-let-7b-5p	microcosm	ENST00000321913	TAGLN2	predicted
hsa-let-7b-5p	microcosm	ENST00000374699	TAL2	predicted
hsa-let-7b-5p	microcosm	ENST00000354258	TAP1	predicted
hsa-let-7b-5p	microcosm	ENST00000266556	TAPBPL	predicted
hsa-let-7b-5p	microcosm	ENST00000266987	TARBP2	predicted
hsa-let-7b-5p	microcosm	ENST00000299328	TAZ	predicted
hsa-let-7b-5p	MTI	---	TBC1D13	validated
hsa-let-7b-5p	MTI	---	TBC1D15	validated
hsa-let-7b-5p	MTI	---	TBC1D19	validated
hsa-let-7b-5p	MTI	---	TBC1D20	validated
hsa-let-7b-5p	microcosm	ENST00000237264	TBPL1	predicted
hsa-let-7b-5p	MTI	---	TBRG4	validated
hsa-let-7b-5p	microcosm	ENST00000335385	TBX10	predicted
hsa-let-7b-5p	MTI	---	TCOF1	validated
hsa-let-7b-5p	microcosm	ENST00000281525	TDO2	predicted
hsa-let-7b-5p	MTI	---	TENM3	validated
hsa-let-7b-5p	MTI	---	TERF2IP	validated
hsa-let-7b-5p	MTI	---	TES	validated
hsa-let-7b-5p	microcosm	ENST00000369925	TEX28P1	predicted
hsa-let-7b-5p	microcosm	ENST00000369926	TEX28P1	predicted
hsa-let-7b-5p	microcosm	ENST00000369941	TEX28P2	predicted
hsa-let-7b-5p	microcosm	ENST00000369932	TEX28_HUMAN	predicted
hsa-let-7b-5p	microcosm	ENST00000233156	TFPI	predicted
hsa-let-7b-5p	microcosm	ENST00000388736	TFR2	predicted
hsa-let-7b-5p	MTI	---	TGFBR1	validated
hsa-let-7b-5p	MTI	---	TGFBR3	validated
hsa-let-7b-5p	MTI	---	TGOLN2	validated
hsa-let-7b-5p	MTI	---	THBS1	validated
hsa-let-7b-5p	MTI	---	THEM6	validated
hsa-let-7b-5p	microcosm	ENST00000250263	THEX1	predicted
hsa-let-7b-5p	MTI	---	THOC5	validated
hsa-let-7b-5p	MTI	---	THYN1	validated
hsa-let-7b-5p	MTI	---	TIAM1	validated
hsa-let-7b-5p	microcosm	ENST00000372476	TIE1	predicted
hsa-let-7b-5p	microcosm	ENST00000376582	TIMM17B	predicted
hsa-let-7b-5p	MTI	---	TIMM23	validated
hsa-let-7b-5p	MTI	---	TIMM50	validated
hsa-let-7b-5p	MTI	---	TIMM8A	validated
hsa-let-7b-5p	MTI	---	TIMM9	validated
hsa-let-7b-5p	microcosm	ENST00000296802	TIP1_HUMAN	predicted
hsa-let-7b-5p	MTI	---	TJP1	validated
hsa-let-7b-5p	microcosm	ENST00000382008	TJP3	predicted
hsa-let-7b-5p	MTI	---	TLN1	validated
hsa-let-7b-5p	MTI	---	TLR4	validated
hsa-let-7b-5p	microcosm	ENST00000319669	TMCO5	predicted
hsa-let-7b-5p	MTI	---	TMED5	validated
hsa-let-7b-5p	microcosm	ENST00000288025	TMED6	predicted
hsa-let-7b-5p	MTI	---	TMEM115	validated
hsa-let-7b-5p	microcosm	ENST00000382753	TMEM128	predicted
hsa-let-7b-5p	microcosm	ENST00000278826	TMEM138	predicted
hsa-let-7b-5p	microcosm	ENST00000162044	TMEM161A	predicted
hsa-let-7b-5p	MTI	---	TMEM167A	validated
hsa-let-7b-5p	MTI	---	TMEM2	validated
hsa-let-7b-5p	microcosm	ENST00000377066	TMEM2	predicted
hsa-let-7b-5p	MTI	---	TMEM201	validated
hsa-let-7b-5p	MTI	---	TMEM33	validated
hsa-let-7b-5p	microcosm	ENST00000376014	TMEM51	predicted
hsa-let-7b-5p	MTI	---	TMEM55B	validated
hsa-let-7b-5p	MTI	---	TMEM63B	validated
hsa-let-7b-5p	MTI	---	TMEM65	validated
hsa-let-7b-5p	microcosm	ENST00000256255	TMEM66	predicted
hsa-let-7b-5p	microcosm	ENST00000290802	TMEM69	predicted
hsa-let-7b-5p	microcosm	ENST00000372025	TMEM69	predicted
hsa-let-7b-5p	microcosm	ENST00000356291	TMPRSS11F	predicted
hsa-let-7b-5p	microcosm	ENST00000332149	TMPRSS2	predicted
hsa-let-7b-5p	MTI	---	TMTC3	validated
hsa-let-7b-5p	MTI	---	TNFRSF10B	validated
hsa-let-7b-5p	MTI	---	TNFSF12	validated
hsa-let-7b-5p	microcosm	ENST00000357671	TNFSF5IP1	predicted
hsa-let-7b-5p	MTI	---	TNFSF9	validated
hsa-let-7b-5p	microcosm	ENST00000245817	TNFSF9	predicted
hsa-let-7b-5p	MTI	---	TNPO1	validated
hsa-let-7b-5p	MTI	---	TNRC6B	validated
hsa-let-7b-5p	MTI	---	TOE1	validated
hsa-let-7b-5p	MTI	---	TOR4A	validated
hsa-let-7b-5p	MTI	---	TOX3	validated
hsa-let-7b-5p	microcosm	ENST00000357733	TP73	predicted
hsa-let-7b-5p	MTI	---	TPBG	validated
hsa-let-7b-5p	MTI	---	TPD52L2	validated
hsa-let-7b-5p	microcosm	ENST00000323144	TPM3	predicted
hsa-let-7b-5p	MTI	---	TPM4	validated
hsa-let-7b-5p	MTI	---	TPP2	validated
hsa-let-7b-5p	microcosm	ENST00000211076	TPSD1	predicted
hsa-let-7b-5p	microcosm	ENST00000338754	TPST2	predicted
hsa-let-7b-5p	MTI	---	TPT1	validated
hsa-let-7b-5p	MTI	---	TRABD	validated
hsa-let-7b-5p	microcosm	ENST00000373327	TRAF3IP1	predicted
hsa-let-7b-5p	microcosm	ENST00000341173	TRAF3IP3	predicted
hsa-let-7b-5p	microcosm	ENST00000367023	TRAF3IP3	predicted
hsa-let-7b-5p	microcosm	ENST00000367026	TRAF3IP3	predicted
hsa-let-7b-5p	MTI	---	TRAPPC1	validated
hsa-let-7b-5p	microcosm	ENST00000303731	TRAPPC1	predicted
hsa-let-7b-5p	microcosm	ENST00000380282	TRAPPC1	predicted
hsa-let-7b-5p	microcosm	ENST00000390379	TRBV6-9	predicted
hsa-let-7b-5p	microcosm	ENST00000264029	TREH	predicted
hsa-let-7b-5p	microcosm	ENST00000254436	TRIM21	predicted
hsa-let-7b-5p	MTI	---	TRIM24	validated
hsa-let-7b-5p	MTI	---	TRIM28	validated
hsa-let-7b-5p	MTI	---	TRIM71	validated
hsa-let-7b-5p	MTI	---	TRIP12	validated
hsa-let-7b-5p	MTI	---	TRMT1	validated
hsa-let-7b-5p	MTI	---	TRNT1	validated
hsa-let-7b-5p	MTI	---	TROVE2	validated
hsa-let-7b-5p	MTI	---	TRUB2	validated
hsa-let-7b-5p	MTI	---	TSC22D2	validated
hsa-let-7b-5p	MTI	---	TSEN15	validated
hsa-let-7b-5p	microcosm	ENST00000284995	TSEN2	predicted
hsa-let-7b-5p	microcosm	ENST00000355053	TSGA10	predicted
hsa-let-7b-5p	microcosm	ENST00000373290	TSPAN15	predicted
hsa-let-7b-5p	MTI	---	TSPAN3	validated
hsa-let-7b-5p	microcosm	ENST00000322128	TSPYL5	predicted
hsa-let-7b-5p	microcosm	ENST00000381005	TSSC4	predicted
hsa-let-7b-5p	MTI	---	TST	validated
hsa-let-7b-5p	microcosm	ENST00000249042	TST	predicted
hsa-let-7b-5p	microcosm	ENST00000373289	TTC16	predicted
hsa-let-7b-5p	MTI	---	TTC9C	validated
hsa-let-7b-5p	microcosm	ENST00000294161	TTC9C	predicted
hsa-let-7b-5p	MTI	---	TTLL12	validated
hsa-let-7b-5p	microcosm	ENST00000330337	TTY13_HUMAN	predicted
hsa-let-7b-5p	microcosm	ENST00000276779	TTY7_HUMAN	predicted
hsa-let-7b-5p	microcosm	ENST00000329684	TTY8_HUMAN	predicted
hsa-let-7b-5p	MTI	---	TUBA1B	validated
[truncated: 53,846 more rows]
